# Supplementary material for: (E)-N′-[4-(Di­methyl­amino)­benzyl­idene]-2-(4-methyl­phen­oxy)acetohydrazide
Source: Acta Crystallogr Sect E Struct Rep Online. 2014 Jan 15;70(Pt 2):o140. doi: 10.1107/S1600536813034879 (PMC3998305; doi:10.1107/S1600536813034879)
Supplement: Supplementary file 1 [file e-70-0o140-sup1.cif]

##############################################################################
#                                                                            #
# This CIF contains the data in a paper accepted for publication in          #
# Acta Crystallographica Section E. It conforms to the requirements of       #
# Notes for Authors for Acta Crystallographica Section E, and has been       #
# peer reviewed under the auspices of the IUCr Commission on Journals.       #
#                                                                            #
# Full details of the Crystallographic Information File format               #
# are given in the paper "The Crystallographic Information File (CIF):       #
# a New Standard Archive File for Crystallography" by S. R. Hall, F. H.      #
# Allen and I. D. Brown [Acta Cryst. (1991), A47, 655-685].                  #
#                                                                            #
# The current version of the core CIF dictionary is obtainable from          #
# ftp://ftp.iucr.org/pub/cif_core.dic.                                       #
#                                                                            #
# Software is freely available for graphical display of the structure(s)     #
# in this CIF. For information consult the CIF software page                 #
# http://www.iucr.org/resources/cif/software.                                #
#                                                                            #
# This file may be used for bona fide research purposes within the           #
# scientific community so long as proper attribution is given to the journal # 
# article from which it was obtained.                                        #
#                                                                            #
##############################################################################
data_global
_audit_creation_method     'PLATON <TABLE ACC> option'
_journal_date_recd_electronic     2013-12-09
_journal_date_accepted     2013-12-30
_journal_name_full     'Acta Crystallographica, Section E'
_journal_year     2014
_journal_volume     70
_journal_issue      2
_journal_page_first     o140
_journal_page_last     o140
_journal_paper_category     QO
_journal_paper_doi     10.1107/S1600536813034879
_journal_coeditor_code     XU5759
_publ_contact_author_name     'Dr. Revannasiddaiah, D.'
_publ_contact_author_address
;
Department of Studies in Physics,
University of Mysore,
Manasagangotri,
Mysore-570 006,
India.
;
_publ_contact_author_email     'dr@physics.uni-mysore.ac.in'
_publ_contact_author_fax     ?
_publ_contact_author_phone     '+91-98865 76762'
_publ_section_title
;\
(<i>E</i>)-<i>N</i>'-[4-(Dimethylamino)benzylidene]-2-(4-methylphenoxy)\
acetohydrazide
;
loop_
    _publ_author_name
    _publ_author_address
    'Usha, M. K.'
;
Department of Studies in Physics,
University of Mysore,
Manasagangotri,
Mysore 570 006,
India
;
    'Madan Kumar, S.'
;
Department of Studies in Physics,
University of Mysore,
Manasagangotri,
Mysore 570 006,
India
;
    'Nitinchandra, .'
;
Department of Studies in Chemistry,
Mangalore University,
Mangalagangotri,
Mangalore 574 199,
India
;
    'Kalluraya, B.'
;
Department of Studies in Chemistry,
Mangalore University,
Mangalagangotri,
Mangalore 574 199,
India
;
    'Lokanath, N. K.'
;
Department of Studies in Physics,
University of Mysore,
Manasagangotri,
Mysore 570 006,
India
;
    'Revannasiddaiah, D.'
;
Department of Studies in Physics,
University of Mysore,
Manasagangotri,
Mysore 570 006,
India
;
data_I
_database_code_depnum_ccdc_archive     'CCDC 979064'
_chemical_name_systematic
;\
(<i>E</i>)-<i>N</i>'-[4-(Dimethylamino)benzylidene]-2-(4-\
methylphenoxy)acetohydrazide
;
_chemical_formula_moiety     'C18 H21 N3 O2'
_chemical_formula_sum     'C18 H21 N3 O2'
_chemical_formula_iupac     'C18 H21 N3 O2'
_chemical_formula_weight     311.38
_symmetry_cell_setting     monoclinic
_symmetry_space_group_name_H-M     'P 21/c'
_symmetry_space_group_name_Hall     '-P 2ybc'
loop_
    _symmetry_equiv_pos_site_id
    _symmetry_equiv_pos_as_xyz
    1 x,y,z
    2 -x,1/2+y,1/2-z
    3 -x,-y,-z
    4 x,1/2-y,1/2+z
_cell_length_a     11.2237(6)
_cell_length_b     9.4471(5)
_cell_length_c     15.8785(9)
_cell_angle_alpha     90
_cell_angle_beta     100.868(3)
_cell_angle_gamma     90
_cell_volume     1653.42(16)
_cell_formula_units_Z     4
_cell_measurement_reflns_used     2725
_cell_measurement_theta_min     4.0
_cell_measurement_theta_max     64.7
_cell_measurement_temperature     296
_exptl_crystal_description     'block'
_exptl_crystal_colour     'red'
_exptl_crystal_size_max     0.230
_exptl_crystal_size_mid     0.220
_exptl_crystal_size_min     0.210
_exptl_crystal_size_rad     .
_exptl_crystal_density_diffrn     1.251
_exptl_crystal_density_meas     .
_exptl_crystal_density_method     'Not Measured'
_exptl_crystal_F_000     664
_exptl_absorpt_coefficient_mu     0.667
_exptl_absorpt_correction_type     multi-scan
_exptl_absorpt_process_details     'SADABS (Bruker, 2013)'
_exptl_absorpt_correction_T_min     0.862
_exptl_absorpt_correction_T_max     0.873
_exptl_special_details
;
;
_diffrn_ambient_temperature     296
_diffrn_radiation_type     'CuK\a'
_diffrn_radiation_wavelength     1.54178
_diffrn_radiation_source     'Bruker MicroStar microfocus rotating anode'
_diffrn_radiation_monochromator     'Helios multilayer optics'
_diffrn_measurement_device_type     'Bruker X8 Proteum'
_diffrn_measurement_method     '\f and \w scans'
_diffrn_detector_area_resol_mean     10.7
_diffrn_reflns_number     13214
_diffrn_reflns_av_R_equivalents     0.0690
_diffrn_reflns_av_sigmaI/netI     0.0572
_diffrn_reflns_theta_min     4.01
_diffrn_reflns_theta_max     64.66
_diffrn_reflns_theta_full     64.66
_diffrn_measured_fraction_theta_max     0.977
_diffrn_measured_fraction_theta_full     0.977
_diffrn_reflns_limit_h_min     -12
_diffrn_reflns_limit_h_max     13
_diffrn_reflns_limit_k_min     -11
_diffrn_reflns_limit_k_max     5
_diffrn_reflns_limit_l_min     -18
_diffrn_reflns_limit_l_max     18
_refine_special_details
;
Refinement on <i>F</i>^2^ for ALL reflections except those flagged by the user
for potential systematic errors. Weighted <i>R</i>-factors <i>wR</i> and all
goodnesses of fit <i>S</i> are based on <i>F</i>^2^, conventional
<i>R</i>-factors <i>R</i> are based on <i>F</i>, with <i>F</i> set to zero for
negative <i>F</i>^2^. The observed criterion of <i>F</i>^2^ > \s(<i>F</i>^2^)
is used only for calculating -<i>R</i>-factor-obs <i>etc</i>. and is not
relevant to the choice of reflections for refinement. <i>R</i>-factors based
on <i>F</i>^2^ are statistically about twice as large as those based on
<i>F</i>, and <i>R</i>-factors based on ALL data will be even larger.
;
_reflns_number_total     2725
_reflns_number_gt     2318
_reflns_threshold_expression     I>2\s(I)
_refine_ls_structure_factor_coef     Fsqd
_refine_ls_matrix_type     full
_refine_ls_R_factor_all     0.0816
_refine_ls_R_factor_gt     0.0753
_refine_ls_wR_factor_gt     0.2007
_refine_ls_wR_factor_ref     0.2110
_refine_ls_goodness_of_fit_ref     1.053
_refine_ls_restrained_S_all     1.053
_refine_ls_number_reflns     2725
_refine_ls_number_parameters     211
_refine_ls_number_restraints     0
_refine_ls_number_constraints     .
_refine_ls_hydrogen_treatment     constr
_refine_ls_weighting_scheme     calc
_refine_ls_weighting_details
         'calc w=1/[\s^2^(Fo^2^)+(0.1529P)^2^+0.2569P] where P=(Fo^2^+2Fc^2^)/3'
_atom_sites_solution_hydrogens     geom
_atom_sites_solution_primary     direct
_atom_sites_solution_secondary     difmap
_refine_ls_shift/su_max     0.002
_refine_ls_shift/su_mean     0.000
_refine_diff_density_max     0.428
_refine_diff_density_min     -0.426
_refine_ls_extinction_method     'shelxl'
_refine_ls_extinction_coef     0.0102(18)
_refine_ls_extinction_expression
                                  'FC^*^=KFC[1+0.001XFC^2^\L^3^/SIN(2\Q)]^-1/4^'
_refine_ls_abs_structure_details     ?
_refine_ls_abs_structure_Flack     .
loop_
    _atom_type_symbol
    _atom_type_description
    _atom_type_scat_dispersion_real
    _atom_type_scat_dispersion_imag
    _atom_type_scat_source
    C C 0.0181 0.0091 ' International Tables Vol C Tables 4.2.6.8 and 6.1.1.4'
    H H 0.0000 0.0000 ' International Tables Vol C Tables 4.2.6.8 and 6.1.1.4'
    N N 0.0311 0.0180 ' International Tables Vol C Tables 4.2.6.8 and 6.1.1.4'
    O O 0.0492 0.0322 ' International Tables Vol C Tables 4.2.6.8 and 6.1.1.4'
_computing_data_collection     'APEX2 (Bruker, 2013)'
_computing_cell_refinement     'SAINT (Bruker, 2013)'
_computing_data_reduction     'SAINT (Bruker, 2013)'
_computing_structure_solution     'SHELXS97 (Sheldrick, 2008)'
_computing_structure_refinement     'SHELXL97 (Sheldrick, 2008)'
_computing_molecular_graphics     'Mercury (Macrae <i>et al.</i>, 2008)'
_computing_publication_material     'PLATON (Spek, 2009)'
loop_
    _atom_site_type_symbol
    _atom_site_label
    _atom_site_fract_x
    _atom_site_fract_y
    _atom_site_fract_z
    _atom_site_U_iso_or_equiv
    _atom_site_thermal_displace_type
    _atom_site_calc_flag
    _atom_site_refinement_flags
    _atom_site_occupancy
    _atom_site_disorder_assembly
    _atom_site_disorder_group
    O O1 0.69278(13) 0.22073(19) 0.19031(9) 0.0526(6) Uani d . 1.000 . .
    O O2 0.53999(16) 0.07569(16) 0.28054(9) 0.0536(6) Uani d . 1.000 . .
    N N1 0.47999(15) 0.29874(18) 0.30708(10) 0.0404(5) Uani d . 1.000 . .
    N N2 0.43122(16) 0.25856(19) 0.37754(10) 0.0411(6) Uani d . 1.000 . .
    N N3 0.19247(18) 0.2905(2) 0.71623(11) 0.0513(7) Uani d . 1.000 . .
    C C1 0.9297(3) 0.2897(4) -0.0930(2) 0.0937(14) Uani d . 1.000 . .
    C C2 0.8634(2) 0.2746(3) -0.01891(16) 0.0601(9) Uani d . 1.000 . .
    C C3 0.9184(2) 0.2062(4) 0.05636(18) 0.0714(10) Uani d . 1.000 . .
    C C4 0.8604(2) 0.1913(3) 0.12481(16) 0.0622(9) Uani d . 1.000 . .
    C C5 0.74458(19) 0.2438(2) 0.11927(12) 0.0438(7) Uani d . 1.000 . .
    C C6 0.6868(2) 0.3118(2) 0.04553(13) 0.0453(7) Uani d . 1.000 . .
    C C7 0.7476(2) 0.3253(2) -0.02276(15) 0.0527(8) Uani d . 1.000 . .
    C C8 0.56985(18) 0.2615(2) 0.18410(12) 0.0414(6) Uani d . 1.000 . .
    C C9 0.52905(19) 0.2017(2) 0.26216(12) 0.0392(6) Uani d . 1.000 . .
    C C10 0.39327(18) 0.3609(2) 0.41754(12) 0.0399(6) Uani d . 1.000 . .
    C C11 0.33822(18) 0.3394(2) 0.49233(12) 0.0384(6) Uani d . 1.000 . .
    C C12 0.3056(2) 0.2065(2) 0.51882(14) 0.0456(7) Uani d . 1.000 . .
    C C13 0.2569(2) 0.1908(2) 0.59149(14) 0.0474(7) Uani d . 1.000 . .
    C C14 0.23959(18) 0.3070(2) 0.64313(13) 0.0409(6) Uani d . 1.000 . .
    C C15 0.2715(2) 0.4407(2) 0.61621(13) 0.0434(6) Uani d . 1.000 . .
    C C16 0.31855(19) 0.4555(2) 0.54258(13) 0.0428(7) Uani d . 1.000 . .
    C C17 0.1550(3) 0.1517(3) 0.74088(16) 0.0636(9) Uani d . 1.000 . .
    C C18 0.1782(2) 0.4102(3) 0.76985(15) 0.0612(9) Uani d . 1.000 . .
    H H1 0.47880 0.38630 0.29210 0.0490 Uiso c R 1.000 . .
    H H1A 1.00830 0.24650 -0.07820 0.1410 Uiso c R 1.000 . .
    H H1B 0.93890 0.38830 -0.10510 0.1410 Uiso c R 1.000 . .
    H H1C 0.88410 0.24400 -0.14280 0.1410 Uiso c R 1.000 . .
    H H3 0.99620 0.16970 0.06030 0.0860 Uiso c R 1.000 . .
    H H4 0.89910 0.14610 0.17450 0.0740 Uiso c R 1.000 . .
    H H6 0.60880 0.34760 0.04170 0.0540 Uiso c R 1.000 . .
    H H7 0.70870 0.37010 -0.07260 0.0630 Uiso c R 1.000 . .
    H H8A 0.52070 0.22370 0.13210 0.0500 Uiso c R 1.000 . .
    H H8B 0.56260 0.36380 0.18310 0.0500 Uiso c R 1.000 . .
    H H10 0.40110 0.45270 0.39820 0.0480 Uiso c R 1.000 . .
    H H12 0.31690 0.12710 0.48670 0.0550 Uiso c R 1.000 . .
    H H13 0.23490 0.10090 0.60690 0.0570 Uiso c R 1.000 . .
    H H15 0.26080 0.52040 0.64840 0.0520 Uiso c R 1.000 . .
    H H16 0.33790 0.54560 0.52580 0.0510 Uiso c R 1.000 . .
    H H17A 0.08590 0.12040 0.70000 0.0950 Uiso c R 1.000 . .
    H H17B 0.13400 0.15720 0.79670 0.0950 Uiso c R 1.000 . .
    H H17C 0.22040 0.08570 0.74230 0.0950 Uiso c R 1.000 . .
    H H18A 0.25520 0.45570 0.78800 0.0920 Uiso c R 1.000 . .
    H H18B 0.14790 0.37840 0.81920 0.0920 Uiso c R 1.000 . .
    H H18C 0.12190 0.47610 0.73800 0.0920 Uiso c R 1.000 . .
loop_
    _atom_site_aniso_label
    _atom_site_aniso_U_11
    _atom_site_aniso_U_22
    _atom_site_aniso_U_33
    _atom_site_aniso_U_12
    _atom_site_aniso_U_13
    _atom_site_aniso_U_23
    O1 0.0494(9) 0.0749(12) 0.0419(8) 0.0043(8) 0.0300(7) 0.0077(7)
    O2 0.0804(11) 0.0332(9) 0.0576(9) 0.0002(7) 0.0400(8) -0.0008(6)
    N1 0.0560(10) 0.0323(9) 0.0426(9) -0.0035(7) 0.0339(8) -0.0003(7)
    N2 0.0524(10) 0.0392(10) 0.0400(9) -0.0055(8) 0.0303(8) 0.0012(7)
    N3 0.0648(12) 0.0524(12) 0.0479(10) -0.0071(9) 0.0394(9) -0.0023(8)
    C1 0.096(2) 0.122(3) 0.083(2) -0.018(2) 0.0681(18) 0.0022(18)
    C2 0.0650(15) 0.0688(17) 0.0579(14) -0.0183(13) 0.0411(12) -0.0044(12)
    C3 0.0470(13) 0.103(2) 0.0736(17) -0.0075(14) 0.0351(12) -0.0028(15)
    C4 0.0482(13) 0.089(2) 0.0539(13) -0.0008(12) 0.0214(10) 0.0062(12)
    C5 0.0489(12) 0.0480(13) 0.0423(11) -0.0087(9) 0.0284(9) -0.0037(9)
    C6 0.0566(12) 0.0370(12) 0.0496(12) -0.0001(9) 0.0287(10) -0.0008(9)
    C7 0.0727(15) 0.0441(13) 0.0498(12) -0.0088(11) 0.0330(11) 0.0017(9)
    C8 0.0499(11) 0.0375(11) 0.0446(10) 0.0009(9) 0.0289(9) -0.0020(8)
    C9 0.0489(11) 0.0335(11) 0.0416(10) -0.0040(8) 0.0252(9) -0.0030(8)
    C10 0.0509(11) 0.0345(11) 0.0411(10) -0.0030(9) 0.0261(9) 0.0005(8)
    C11 0.0457(10) 0.0365(11) 0.0388(10) -0.0001(8) 0.0230(8) 0.0019(8)
    C12 0.0626(13) 0.0343(12) 0.0484(11) -0.0039(10) 0.0324(10) -0.0052(9)
    C13 0.0646(13) 0.0340(12) 0.0532(12) -0.0086(10) 0.0357(10) -0.0012(9)
    C14 0.0434(10) 0.0454(13) 0.0403(10) -0.0020(9) 0.0245(8) 0.0003(8)
    C15 0.0535(11) 0.0364(11) 0.0476(11) 0.0019(9) 0.0286(9) -0.0043(9)
    C16 0.0563(12) 0.0314(11) 0.0479(11) 0.0008(9) 0.0285(9) 0.0024(8)
    C17 0.0766(16) 0.0648(17) 0.0608(14) -0.0097(13) 0.0422(12) 0.0107(12)
    C18 0.0734(16) 0.0681(17) 0.0530(13) 0.0017(13) 0.0397(11) -0.0070(11)
_geom_special_details
;
Bond distances, angles <i>etc</i>. have been calculated using the rounded
fractional coordinates. All su's are estimated from the variances of the
(full) variance-covariance matrix. The cell e.s.d.'s are taken into account in
the estimation of distances, angles and torsion angles
;
loop_
    _geom_bond_atom_site_label_1
    _geom_bond_atom_site_label_2
    _geom_bond_site_symmetry_1
    _geom_bond_site_symmetry_2
    _geom_bond_distance
    _geom_bond_publ_flag
    O1 C5 . . 1.380(2) no
    O1 C8 . . 1.418(3) no
    O2 C9 . . 1.226(2) no
    N1 N2 . . 1.388(2) no
    N1 C9 . . 1.342(3) no
    N2 C10 . . 1.273(3) no
    N3 C14 . . 1.372(3) no
    N3 C17 . . 1.453(3) no
    N3 C18 . . 1.443(3) no
    N1 H1 . . 0.8600 no
    C1 C2 . . 1.513(4) no
    C2 C7 . . 1.376(3) no
    C2 C3 . . 1.396(4) no
    C3 C4 . . 1.375(4) no
    C4 C5 . . 1.379(3) no
    C5 C6 . . 1.385(3) no
    C6 C7 . . 1.392(3) no
    C8 C9 . . 1.510(3) no
    C10 C11 . . 1.453(3) no
    C11 C16 . . 1.398(3) no
    C11 C12 . . 1.395(3) no
    C12 C13 . . 1.375(3) no
    C13 C14 . . 1.405(3) no
    C14 C15 . . 1.402(3) no
    C15 C16 . . 1.378(3) no
    C1 H1A . . 0.9600 no
    C1 H1B . . 0.9600 no
    C1 H1C . . 0.9600 no
    C3 H3 . . 0.9300 no
    C4 H4 . . 0.9300 no
    C6 H6 . . 0.9300 no
    C7 H7 . . 0.9300 no
    C8 H8A . . 0.9700 no
    C8 H8B . . 0.9700 no
    C10 H10 . . 0.9300 no
    C12 H12 . . 0.9300 no
    C13 H13 . . 0.9300 no
    C15 H15 . . 0.9300 no
    C16 H16 . . 0.9300 no
    C17 H17A . . 0.9600 no
    C17 H17B . . 0.9600 no
    C17 H17C . . 0.9600 no
    C18 H18A . . 0.9600 no
    C18 H18B . . 0.9600 no
    C18 H18C . . 0.9600 no
loop_
    _geom_angle_atom_site_label_1
    _geom_angle_atom_site_label_2
    _geom_angle_atom_site_label_3
    _geom_angle_site_symmetry_1
    _geom_angle_site_symmetry_2
    _geom_angle_site_symmetry_3
    _geom_angle
    _geom_angle_publ_flag
    C5 O1 C8 . . . 117.04(15) no
    N2 N1 C9 . . . 120.36(17) no
    N1 N2 C10 . . . 114.47(17) no
    C14 N3 C17 . . . 120.51(19) no
    C14 N3 C18 . . . 120.91(19) no
    C17 N3 C18 . . . 118.58(19) no
    N2 N1 H1 . . . 120.00 no
    C9 N1 H1 . . . 120.00 no
    C3 C2 C7 . . . 117.4(2) no
    C1 C2 C3 . . . 120.4(2) no
    C1 C2 C7 . . . 122.1(2) no
    C2 C3 C4 . . . 121.7(2) no
    C3 C4 C5 . . . 119.6(2) no
    O1 C5 C6 . . . 124.19(19) no
    O1 C5 C4 . . . 115.37(18) no
    C4 C5 C6 . . . 120.4(2) no
    C5 C6 C7 . . . 118.8(2) no
    C2 C7 C6 . . . 122.1(2) no
    O1 C8 C9 . . . 106.44(16) no
    N1 C9 C8 . . . 113.53(16) no
    O2 C9 C8 . . . 121.76(18) no
    O2 C9 N1 . . . 124.71(18) no
    N2 C10 C11 . . . 122.37(18) no
    C12 C11 C16 . . . 117.09(18) no
    C10 C11 C12 . . . 123.28(18) no
    C10 C11 C16 . . . 119.61(17) no
    C11 C12 C13 . . . 121.25(18) no
    C12 C13 C14 . . . 121.74(18) no
    N3 C14 C15 . . . 121.45(18) no
    N3 C14 C13 . . . 121.50(18) no
    C13 C14 C15 . . . 117.04(19) no
    C14 C15 C16 . . . 120.74(18) no
    C11 C16 C15 . . . 122.12(18) no
    C2 C1 H1A . . . 109.00 no
    C2 C1 H1B . . . 110.00 no
    C2 C1 H1C . . . 110.00 no
    H1A C1 H1B . . . 109.00 no
    H1A C1 H1C . . . 109.00 no
    H1B C1 H1C . . . 109.00 no
    C2 C3 H3 . . . 119.00 no
    C4 C3 H3 . . . 119.00 no
    C3 C4 H4 . . . 120.00 no
    C5 C4 H4 . . . 120.00 no
    C5 C6 H6 . . . 121.00 no
    C7 C6 H6 . . . 121.00 no
    C2 C7 H7 . . . 119.00 no
    C6 C7 H7 . . . 119.00 no
    O1 C8 H8A . . . 110.00 no
    O1 C8 H8B . . . 110.00 no
    C9 C8 H8A . . . 110.00 no
    C9 C8 H8B . . . 110.00 no
    H8A C8 H8B . . . 109.00 no
    N2 C10 H10 . . . 119.00 no
    C11 C10 H10 . . . 119.00 no
    C11 C12 H12 . . . 119.00 no
    C13 C12 H12 . . . 119.00 no
    C12 C13 H13 . . . 119.00 no
    C14 C13 H13 . . . 119.00 no
    C14 C15 H15 . . . 120.00 no
    C16 C15 H15 . . . 120.00 no
    C11 C16 H16 . . . 119.00 no
    C15 C16 H16 . . . 119.00 no
    N3 C17 H17A . . . 110.00 no
    N3 C17 H17B . . . 109.00 no
    N3 C17 H17C . . . 109.00 no
    H17A C17 H17B . . . 109.00 no
    H17A C17 H17C . . . 109.00 no
    H17B C17 H17C . . . 109.00 no
    N3 C18 H18A . . . 110.00 no
    N3 C18 H18B . . . 109.00 no
    N3 C18 H18C . . . 109.00 no
    H18A C18 H18B . . . 109.00 no
    H18A C18 H18C . . . 109.00 no
    H18B C18 H18C . . . 109.00 no
loop_
    _geom_torsion_atom_site_label_1
    _geom_torsion_atom_site_label_2
    _geom_torsion_atom_site_label_3
    _geom_torsion_atom_site_label_4
    _geom_torsion_site_symmetry_1
    _geom_torsion_site_symmetry_2
    _geom_torsion_site_symmetry_3
    _geom_torsion_site_symmetry_4
    _geom_torsion
    _geom_torsion_publ_flag
    C8 O1 C5 C4 . . . . -174.36(19) no
    C8 O1 C5 C6 . . . . 4.4(3) no
    C5 O1 C8 C9 . . . . 169.91(16) no
    C9 N1 N2 C10 . . . . 176.45(19) no
    N2 N1 C9 O2 . . . . -3.4(3) no
    N2 N1 C9 C8 . . . . 175.95(16) no
    N1 N2 C10 C11 . . . . 179.34(17) no
    C17 N3 C14 C13 . . . . -2.1(3) no
    C17 N3 C14 C15 . . . . 177.3(2) no
    C18 N3 C14 C13 . . . . 178.3(2) no
    C18 N3 C14 C15 . . . . -2.3(3) no
    C1 C2 C3 C4 . . . . 179.8(3) no
    C7 C2 C3 C4 . . . . -0.9(5) no
    C1 C2 C7 C6 . . . . -179.8(2) no
    C3 C2 C7 C6 . . . . 0.9(4) no
    C2 C3 C4 C5 . . . . 0.6(5) no
    C3 C4 C5 O1 . . . . 178.5(2) no
    C3 C4 C5 C6 . . . . -0.3(4) no
    O1 C5 C6 C7 . . . . -178.31(18) no
    C4 C5 C6 C7 . . . . 0.3(3) no
    C5 C6 C7 C2 . . . . -0.7(3) no
    O1 C8 C9 O2 . . . . -53.8(2) no
    O1 C8 C9 N1 . . . . 126.83(18) no
    N2 C10 C11 C12 . . . . -10.0(3) no
    N2 C10 C11 C16 . . . . 168.4(2) no
    C10 C11 C12 C13 . . . . 178.1(2) no
    C16 C11 C12 C13 . . . . -0.4(3) no
    C10 C11 C16 C15 . . . . -177.2(2) no
    C12 C11 C16 C15 . . . . 1.4(3) no
    C11 C12 C13 C14 . . . . -1.1(3) no
    C12 C13 C14 N3 . . . . -179.1(2) no
    C12 C13 C14 C15 . . . . 1.5(3) no
    N3 C14 C15 C16 . . . . -179.9(2) no
    C13 C14 C15 C16 . . . . -0.5(3) no
    C14 C15 C16 C11 . . . . -0.9(3) no
loop_
    _geom_hbond_atom_site_label_D
    _geom_hbond_atom_site_label_H
    _geom_hbond_atom_site_label_A
    _geom_hbond_site_symmetry_A
    _geom_hbond_distance_DH
    _geom_hbond_distance_HA
    _geom_hbond_distance_DA
    _geom_hbond_angle_DHA
    N1 H1 O2 2_655 0.86 2.12 2.952(2) 163
    C8 H8B O2 2_655 0.97 2.43 3.303(2) 149
    C8 H8A Cg2 4_554 0.97 2.65 3.442(2) 139
    C16 H16 Cg1 2_655 0.93 2.71 3.394(2) 131
_iucr_refine_instructions_details
;
TITL dr_bk14_0m in P2(1)/c
CELL  1.54178  11.2237   9.4471  15.8785   90.000  100.868   90.000
ZERR     4.00   0.0006   0.0005   0.0009    0.000    0.003    0.000
LATT   1
SYMM  - X, 1/2 + Y, 1/2 - Z
SFAC  C    H    N    O
UNIT  72   84   12   8
MERG   2
OMIT     -2.00 180.00
TEMP 23.00
ACTA
CONF
BOND $H
SIZE 0.22 0.23 0.21
HTAB
FMAP   2
PLAN   30
BOND
L.S.   10
WGHT    0.152900    0.256900
EXTI    0.010207
FVAR       0.15687
MOLE    1
O1    4    0.692779    0.220733    0.190307    11.00000    0.04942    0.07493 =
         0.04187    0.00769    0.02999    0.00432
N1    3    0.479989    0.298736    0.307083    11.00000    0.05599    0.03232 =
         0.04263   -0.00026    0.03385   -0.00355
AFIX  43
H1    2    0.478765    0.386299    0.292133    11.00000   -1.20000
AFIX   0
N2    3    0.431216    0.258564    0.377543    11.00000    0.05239    0.03915 =
         0.04000    0.00124    0.03030   -0.00554
O2    4    0.539987    0.075688    0.280537    11.00000    0.08035    0.03323 =
         0.05763   -0.00075    0.04003    0.00024
C5    1    0.744585    0.243848    0.119273    11.00000    0.04887    0.04801 =
         0.04230   -0.00371    0.02838   -0.00872
C14   1    0.239587    0.307004    0.643125    11.00000    0.04344    0.04540 =
         0.04029    0.00028    0.02450   -0.00200
N3    3    0.192474    0.290492    0.716233    11.00000    0.06480    0.05240 =
         0.04792   -0.00228    0.03944   -0.00705
C6    1    0.686816    0.311763    0.045529    11.00000    0.05659    0.03697 =
         0.04957   -0.00078    0.02868   -0.00012
AFIX  43
H6    2    0.608819    0.347647    0.041700    11.00000   -1.20000
AFIX   0
C10   1    0.393273    0.360903    0.417542    11.00000    0.05089    0.03445 =
         0.04113    0.00050    0.02610   -0.00296
AFIX  43
H10   2    0.401096    0.452719    0.398169    11.00000   -1.20000
AFIX   0
C7    1    0.747602    0.325348   -0.022756    11.00000    0.07269    0.04413 =
         0.04976    0.00173    0.03302   -0.00881
AFIX  43
H7    2    0.708718    0.370142   -0.072566    11.00000   -1.20000
AFIX   0
C11   1    0.338215    0.339438    0.492333    11.00000    0.04568    0.03655 =
         0.03880    0.00187    0.02303   -0.00007
C12   1    0.305562    0.206547    0.518820    11.00000    0.06262    0.03430 =
         0.04837   -0.00520    0.03244   -0.00390
AFIX  43
H12   2    0.316921    0.127059    0.486693    11.00000   -1.20000
AFIX   0
C13   1    0.256919    0.190814    0.591490    11.00000    0.06459    0.03404 =
         0.05324   -0.00120    0.03565   -0.00855
AFIX  43
H13   2    0.234898    0.100922    0.606895    11.00000   -1.20000
AFIX   0
C16   1    0.318552    0.455490    0.542582    11.00000    0.05631    0.03141 =
         0.04792    0.00243    0.02851    0.00084
AFIX  43
H16   2    0.337861    0.545608    0.525765    11.00000   -1.20000
AFIX   0
C9    1    0.529045    0.201681    0.262162    11.00000    0.04893    0.03351 =
         0.04157   -0.00297    0.02518   -0.00400
C15   1    0.271497    0.440726    0.616212    11.00000    0.05349    0.03637 =
         0.04760   -0.00430    0.02864    0.00195
AFIX  43
H15   2    0.260790    0.520357    0.648409    11.00000   -1.20000
AFIX   0
C8    1    0.569853    0.261459    0.184096    11.00000    0.04986    0.03751 =
         0.04457   -0.00196    0.02888    0.00089
AFIX  23
H8A   2    0.520711    0.223705    0.132119    11.00000   -1.20000
H8B   2    0.562593    0.363786    0.183060    11.00000   -1.20000
AFIX   0
C4    1    0.860401    0.191301    0.124815    11.00000    0.04818    0.08864 =
         0.05386    0.00623    0.02135   -0.00078
AFIX  43
H4    2    0.899081    0.146076    0.174528    11.00000   -1.20000
AFIX   0
C2    1    0.863380    0.274618   -0.018912    11.00000    0.06496    0.06876 =
         0.05792   -0.00444    0.04111   -0.01831
C18   1    0.178177    0.410184    0.769855    11.00000    0.07336    0.06810 =
         0.05298   -0.00699    0.03972    0.00174
AFIX 137
H18A  2    0.255243    0.455656    0.787963    11.00000   -1.50000
H18B  2    0.147851    0.378433    0.819248    11.00000   -1.50000
H18C  2    0.121921    0.476119    0.738038    11.00000   -1.50000
AFIX   0
C3    1    0.918359    0.206189    0.056363    11.00000    0.04699    0.10324 =
         0.07361   -0.00279    0.03507   -0.00750
AFIX  43
H3    2    0.996187    0.169736    0.060314    11.00000   -1.20000
AFIX   0
C1    1    0.929738    0.289741   -0.093024    11.00000    0.09622    0.12235 =
         0.08264    0.00217    0.06806   -0.01753
AFIX  33
H1A   2    1.008305    0.246498   -0.078214    11.00000   -1.50000
H1B   2    0.938925    0.388307   -0.105052    11.00000   -1.50000
H1C   2    0.884075    0.244012   -0.142816    11.00000   -1.50000
AFIX   0
C17   1    0.155015    0.151688    0.740884    11.00000    0.07658    0.06481 =
         0.06081    0.01067    0.04225   -0.00967
AFIX 137
H17A  2    0.085882    0.120413    0.699953    11.00000   -1.50000
H17B  2    0.133981    0.157221    0.796658    11.00000   -1.50000
H17C  2    0.220436    0.085729    0.742328    11.00000   -1.50000
HKLF 4
REM  dr_bk14_0m in P2(1)/c
REM R1 =  0.0753 for   2319 Fo > 4sig(Fo)  and  0.0816 for all   2725 data
REM    211 parameters refined using      0 restraints
END
WGHT      0.1529      0.2569
REM Highest difference peak  0.428,  deepest hole -0.426,  1-sigma level  0.119
Q1    1   0.3849  0.2193  0.4557  11.00000  0.05    0.43
Q2    1   0.3191  0.3154  0.5793  11.00000  0.05    0.37
Q3    1   0.2257  0.1616  0.6733  11.00000  0.05    0.36
Q4    1   0.3468  0.2140  0.5581  11.00000  0.05    0.36
Q5    1   0.6165  0.1981  0.2372  11.00000  0.05    0.35
Q6    1   0.4314  0.3443  0.4628  11.00000  0.05    0.35
Q7    1   0.4741  0.1457  0.3454  11.00000  0.05    0.34
Q8    1   0.5492  0.2836  0.3534  11.00000  0.05    0.33
Q9    1   0.6298  0.1104  0.2180  11.00000  0.05    0.33
Q10   1   0.1100  0.2795  0.7734  11.00000  0.05    0.32
Q11   1   0.6020  0.2984  0.2548  11.00000  0.05    0.32
Q12   1   0.1594  0.2928  0.6877  11.00000  0.05    0.32
Q13   1   0.1999  0.4401  0.6791  11.00000  0.05    0.32
Q14   1   0.9636  0.1903 -0.0954  11.00000  0.05    0.31
Q15   1   0.2368  0.4223  0.5802  11.00000  0.05    0.30
Q16   1   0.0736  0.1594  0.7849  11.00000  0.05    0.30
Q17   1   0.0573  0.3261  0.8550  11.00000  0.05    0.30
Q18   1   0.0844  0.3838  0.8041  11.00000  0.05    0.30
Q19   1   0.8169  0.3256  0.0401  11.00000  0.05    0.29
Q20   1   0.2581  0.0751  0.6473  11.00000  0.05    0.29
Q21   1   0.8813  0.2181  0.0008  11.00000  0.05    0.27
Q22   1   0.6260  0.2502  0.1196  11.00000  0.05    0.27
Q23   1   0.3945  0.4674  0.4778  11.00000  0.05    0.26
Q24   1   0.9871  0.3417 -0.0552  11.00000  0.05    0.26
Q25   1   0.4817  0.4038  0.3614  11.00000  0.05    0.25
Q26   1   0.5074  0.3841  0.3743  11.00000  0.05    0.25
Q27   1   0.8047  0.2197  0.0577  11.00000  0.05    0.24
Q28   1   0.6664  0.3503  0.1393  11.00000  0.05    0.24
Q29   1   0.4360  0.4167  0.3442  11.00000  0.05    0.23
Q30   1   0.6627  0.1722  0.1603  11.00000  0.05    0.23
;
