# Supplementary material for: (E)-N′-[4-(Di­methyl­amino)­benzyl­idene]-2-(4-methyl­phen­oxy)acetohydrazide
Source: Acta Crystallogr Sect E Struct Rep Online. 2014 Jan 15;70(Pt 2):o140. doi: 10.1107/S1600536813034879 (PMC3998305; doi:10.1107/S1600536813034879)
Supplement: Supplementary file 2 [file e-70-0o140-Isup2.hkl]

# 
# h,k,l, Fc-squared, Fo-squared, sigma(Fo-squared) and status flag 
# 
data_I
_shelx_title ' dr_bk14_0m in P2(1)/c' 
_shelx_refln_list_code          4 
_shelx_F_calc_maximum      237.12 
_exptl_crystal_F_000       664.00 
_reflns_d_resolution_high  0.8530 
 
loop_ 
 _symmetry_equiv_pos_as_xyz 
 'x, y, z' 
 '-x, y+1/2, -z+1/2' 
 '-x, -y, -z' 
 'x, -y-1/2, z-1/2' 
 
_cell_length_a    11.2237 
_cell_length_b     9.4471 
_cell_length_c    15.8785 
_cell_angle_alpha  90.000 
_cell_angle_beta  100.868 
_cell_angle_gamma  90.000 
 
_shelx_F_squared_multiplier     1.000 
 
loop_ 
 _refln_index_h 
 _refln_index_k 
 _refln_index_l 
 _refln_F_squared_calc 
 _refln_F_squared_meas 
 _refln_F_squared_sigma 
 _refln_observed_status 
   1   0   0     7522.67     9079.19    719.06 o 
   2   0   0     8624.66    10344.49    940.97 o 
   3   0   0     1308.02     1308.92    103.28 o 
   4   0   0     1085.94     1260.67     77.64 o 
   5   0   0     3539.34     3475.19    274.16 o 
   6   0   0       11.53       10.56      1.62 o 
   7   0   0      718.52      748.92     37.30 o 
   8   0   0      186.37      197.31     10.27 o 
   9   0   0        5.24        6.67      3.25 o 
  10   0   0       52.69       42.28      3.74 o 
  11   0   0       25.96       16.66      2.14 o 
  12   0   0       64.77       50.02      4.03 o 
   1   1   0       97.44       81.90      3.30 o 
   2   1   0     1090.86     1216.82     59.28 o 
   3   1   0     2373.89     2595.71    126.26 o 
   4   1   0     2638.18     2717.04    118.60 o 
   5   1   0      270.28      253.54     14.32 o 
   6   1   0     1323.60     1626.85     80.37 o 
   7   1   0        6.31       11.17      0.86 o 
   8   1   0        1.59        3.15      0.63 o 
   9   1   0        0.58        1.46      0.96 o 
  10   1   0        0.86        1.16      0.92 o 
  11   1   0        0.14       -0.71      0.71 o 
  12   1   0       23.69       16.37      1.34 o 
   0   2   0    56226.99    52573.78   3664.57 o 
   1   2   0      239.00      196.75      9.22 o 
   2   2   0      198.15      215.39      8.12 o 
   3   2   0      572.13      506.91     22.16 o 
   4   2   0      163.03      160.39      7.69 o 
   6   2   0      158.91      194.53      9.96 o 
   7   2   0      118.69      133.60      5.42 o 
   8   2   0       25.24       35.61      2.45 o 
   9   2   0       23.62       19.57      1.64 o 
  10   2   0       10.50        8.65      1.03 o 
  11   2   0       48.25       35.19      2.24 o 
  12   2   0       23.84       19.59      1.85 o 
   1   3   0     5244.66     4580.49    210.33 o 
   2   3   0      523.21      476.50     22.21 o 
   3   3   0       26.42       17.76      0.75 o 
   4   3   0     1560.24     1574.48     84.91 o 
   5   3   0      412.11      405.98     31.37 o 
   6   3   0      103.67      121.69      5.70 o 
   7   3   0       43.58       47.40      2.41 o 
   8   3   0      159.23      154.21      6.78 o 
   9   3   0        9.18       13.41      1.42 o 
  10   3   0        1.31        2.47      1.19 o 
  11   3   0        5.55        4.92      1.04 o 
  12   3   0       10.56        4.74      1.47 o 
   0   4   0     2285.15     1932.24    125.15 o 
   1   4   0      178.27      173.39     11.47 o 
   2   4   0        1.58        3.69      0.48 o 
   3   4   0        0.04        0.73      0.68 o 
   4   4   0      358.49      383.61     21.64 o 
   5   4   0      297.45      310.76     18.47 o 
   6   4   0      162.01      194.60      8.07 o 
   7   4   0      129.50      141.91      6.40 o 
   8   4   0       87.70       95.59      4.52 o 
   9   4   0       48.53       50.69      2.76 o 
  10   4   0        0.14       -0.98      0.98 o 
  11   4   0        6.20        5.09      1.06 o 
   1   5   0      106.58       94.59      6.27 o 
   2   5   0        0.22        0.69      0.52 o 
   3   5   0      380.08      373.28     14.35 o 
   4   5   0       40.44       42.84      1.95 o 
   5   5   0       20.00       21.83      1.64 o 
   6   5   0        1.87        0.41      1.06 o 
   7   5   0        3.69        2.84      1.08 o 
   8   5   0        6.00        4.08      1.10 o 
   9   5   0       57.63       49.91      3.14 o 
  10   5   0        0.13        1.27      1.42 o 
  11   5   0        3.17        2.16      1.16 o 
   0   6   0       68.30       61.08      4.39 o 
   1   6   0      201.92      223.58      9.25 o 
   2   6   0      339.06      350.21     13.49 o 
   3   6   0      221.92      220.45      8.69 o 
   4   6   0       49.40       61.94      3.04 o 
   5   6   0       23.16       20.27      1.75 o 
   6   6   0       92.50      102.78      6.23 o 
   7   6   0      114.77      122.43      7.30 o 
   8   6   0       93.93       98.86      6.80 o 
   9   6   0        3.01        3.59      1.28 o 
  10   6   0        0.59        1.68      1.18 o 
   1   7   0      222.39      211.00      8.85 o 
   2   7   0       51.89       64.12      3.06 o 
   3   7   0      128.73      138.61      5.71 o 
   4   7   0       59.90       66.77      3.43 o 
   5   7   0       16.96       18.48      1.93 o 
   6   7   0       20.17       17.98      2.05 o 
   7   7   0        5.04        5.72      1.45 o 
   8   7   0        0.71        1.30      1.56 o 
   9   7   0       14.82       13.97      2.01 o 
   0   8   0      779.03      854.88     53.25 o 
   1   8   0       22.64       19.99      1.50 o 
   2   8   0      185.91      218.05      9.14 o 
   3   8   0        1.61        2.64      0.87 o 
   4   8   0      331.91      343.18     14.10 o 
   5   8   0      317.60      345.17     19.22 o 
   6   8   0       71.22       70.52      5.98 o 
   7   8   0       19.43       15.64      1.92 o 
   8   8   0        2.01        3.74      1.36 o 
   1   9   0        5.85        5.59      0.89 o 
   2   9   0       74.64       84.27      3.87 o 
   3   9   0      300.75      338.18     18.55 o 
   4   9   0        0.06       -0.22      0.99 o 
   5   9   0       39.19       36.35      4.67 o 
   6   9   0       10.65       11.14      2.07 o 
   7   9   0       46.00       40.65      5.69 o 
   0  10   0        8.15        8.20      1.45 o 
   1  10   0        5.34        6.70      1.05 o 
   2  10   0        0.06        1.32      0.68 o 
   3  10   0       88.91       93.41      5.79 o 
   4  10   0       92.22       74.28     17.29 o 
 -12   1   1       48.80       35.34      2.24 o 
 -11   1   1       18.91       17.84      1.50 o 
 -10   1   1       10.21       10.63      1.18 o 
  -9   1   1       52.93       55.80      2.68 o 
  -8   1   1       72.37       71.48      3.16 o 
  -7   1   1       69.76       85.72      3.60 o 
  -6   1   1      478.40      609.81     37.18 o 
  -5   1   1      254.55      193.11      9.58 o 
  -4   1   1        2.83        1.32      0.32 o 
  -3   1   1      657.32      611.27     29.71 o 
  -2   1   1       35.17       35.19      2.05 o 
  -1   1   1      132.24      114.56      8.03 o 
   0   1   1     1180.49     1065.90     49.69 o 
   1   1   1      621.49      548.55     23.71 o 
   2   1   1      370.91      412.35     16.79 o 
   3   1   1     4476.12     4729.77    229.78 o 
   4   1   1      638.10      717.15     40.19 o 
   5   1   1       87.42       60.21      4.23 o 
   6   1   1       90.65      100.57      4.63 o 
   7   1   1       10.18       11.81      0.97 o 
   8   1   1       37.76       40.65      2.05 o 
   9   1   1       48.93       53.30      2.57 o 
  10   1   1        0.05       -0.22      0.77 o 
  11   1   1        0.56        0.30      0.83 o 
  12   1   1        6.95        6.31      1.40 o 
 -12   2   1        0.01       -0.90      0.93 o 
 -11   2   1       26.15       21.32      1.64 o 
 -10   2   1       16.88       15.68      1.33 o 
  -9   2   1        2.20        5.38      0.84 o 
  -8   2   1       40.83       31.10      2.38 o 
  -7   2   1        2.57        2.01      0.61 o 
  -6   2   1        0.20        2.17      1.02 o 
  -5   2   1      121.35       97.78      9.78 o 
  -4   2   1      255.09      224.12      9.80 o 
  -3   2   1      445.29      445.85     24.23 o 
  -2   2   1     1240.14     1178.55     63.91 o 
  -1   2   1     1412.59     1444.38     61.56 o 
   0   2   1     2354.27     2374.35    108.93 o 
   1   2   1     3437.41     3315.17    152.73 o 
   2   2   1     3885.77     3831.33    170.16 o 
   3   2   1      147.56      193.03      9.56 o 
   4   2   1      320.20      263.42     11.78 o 
   6   2   1       35.38       34.62      1.74 o 
   7   2   1        0.04        1.04      0.60 o 
   8   2   1       77.48       69.61      3.05 o 
   9   2   1       27.47       35.51      1.94 o 
  10   2   1        0.09        0.10      0.82 o 
  11   2   1        6.67        5.11      1.13 o 
  12   2   1        7.33        6.59      1.13 o 
 -12   3   1       54.92       35.91      2.58 o 
 -11   3   1        6.06        9.20      1.58 o 
 -10   3   1       35.49       37.22      2.49 o 
  -9   3   1       35.41       37.94      2.46 o 
  -8   3   1        8.25       11.86      1.12 o 
  -7   3   1      307.86      394.61     17.54 o 
  -6   3   1      854.45     1092.70     44.93 o 
  -5   3   1      340.42      409.46     42.99 o 
  -4   3   1     1257.53     1101.94     59.55 o 
  -3   3   1     1824.19     1555.30     69.39 o 
  -2   3   1     1775.09     1607.27     76.23 o 
  -1   3   1     1408.80     1256.06     57.87 o 
   0   3   1      451.11      410.11     17.50 o 
   1   3   1     1449.32     1230.68     56.88 o 
   2   3   1     1960.95     1691.74     73.96 o 
   3   3   1        0.54        0.20      0.18 o 
   4   3   1      116.99      157.17     12.82 o 
   5   3   1      384.74      371.04     21.55 o 
   6   3   1      400.19      415.23     17.62 o 
   7   3   1       88.93       95.05      6.08 o 
   8   3   1       45.18       48.12      2.87 o 
   9   3   1       95.05       95.39      5.08 o 
  10   3   1       35.47       39.44      2.57 o 
  11   3   1        5.33        3.35      1.29 o 
  12   3   1       14.64       14.16      2.01 o 
 -12   4   1        0.04        0.54      1.09 o 
 -11   4   1        0.99        1.19      1.04 o 
 -10   4   1        4.20        1.38      0.85 o 
  -9   4   1        0.12       -0.15      0.86 o 
  -8   4   1       37.56       49.27      2.62 o 
  -7   4   1       91.77       87.97      3.88 o 
  -6   4   1      284.79      314.99     12.63 o 
  -5   4   1       52.32       68.70      3.49 o 
  -4   4   1      105.93      107.67      6.82 o 
  -3   4   1        2.11        0.37      0.44 o 
  -2   4   1      262.09      308.01     15.19 o 
  -1   4   1     1061.52      885.71     42.93 o 
   0   4   1      197.08      151.67      6.76 o 
   1   4   1     1116.35     1137.54     63.76 o 
   2   4   1      467.80      466.31     37.37 o 
   3   4   1      195.21      159.48     13.13 o 
   4   4   1      427.45      514.98     29.23 o 
   5   4   1        5.21        6.49      0.87 o 
   6   4   1      103.47      106.36      4.83 o 
   7   4   1       71.91       80.51      3.85 o 
   8   4   1       32.06       31.81      2.02 o 
   9   4   1       62.84       66.55      5.13 o 
  10   4   1       19.69       17.69      1.54 o 
  11   4   1       25.02       23.34      2.93 o 
 -11   5   1        1.42       -0.37      1.54 o 
 -10   5   1       21.79       21.46      2.13 o 
  -9   5   1        0.84        0.64      0.94 o 
  -8   5   1        1.00        2.68      0.86 o 
  -7   5   1      211.77      249.45     11.63 o 
  -6   5   1      340.85      431.35     22.94 o 
  -5   5   1       43.37       62.37      3.96 o 
  -4   5   1      196.33      221.62      9.81 o 
  -3   5   1      456.97      462.04     20.32 o 
  -2   5   1      247.39      283.03     11.55 o 
  -1   5   1       46.27       49.78      3.76 o 
   0   5   1       22.88       25.60      1.97 o 
   1   5   1      107.73       94.52      5.53 o 
   2   5   1      349.92      365.21     14.77 o 
   3   5   1       86.17       75.00      3.17 o 
   4   5   1       34.56       43.23      2.04 o 
   5   5   1       14.33       18.87      1.39 o 
   6   5   1      129.84      146.69      9.27 o 
   7   5   1        5.21        7.95      1.10 o 
   8   5   1        0.59        0.22      0.96 o 
   9   5   1       60.79       54.20      3.56 o 
  10   5   1       35.75       43.56      3.20 o 
  11   5   1        7.62        6.73      1.21 o 
 -10   6   1        9.17        4.47      1.35 o 
  -9   6   1        4.71        3.58      1.45 o 
  -8   6   1        0.05       -0.24      1.27 o 
  -7   6   1       46.65       51.69      3.54 o 
  -6   6   1       40.04       42.44      3.52 o 
  -5   6   1       14.56       20.37      1.63 o 
  -4   6   1       26.41       29.67      1.57 o 
  -3   6   1        1.04        1.38      0.63 o 
  -2   6   1      319.77      362.45     14.77 o 
  -1   6   1        0.03        0.30      0.62 o 
   0   6   1      945.97      916.53     37.23 o 
   1   6   1       90.27       99.13      4.10 o 
   2   6   1      130.94      127.55      5.19 o 
   3   6   1       44.44       52.20      2.40 o 
   4   6   1       11.10       17.57      1.13 o 
   5   6   1        1.53        3.36      1.94 o 
   6   6   1        4.82        8.81      1.50 o 
   7   6   1       29.52       31.16      2.87 o 
   8   6   1       11.79       13.61      1.86 o 
   9   6   1        0.58       -0.11      1.03 o 
  10   6   1        5.78        7.84      1.83 o 
 -10   7   1        1.62       -0.41      3.25 o 
  -9   7   1       44.45       38.87      3.15 o 
  -8   7   1      119.02      118.43      7.86 o 
  -7   7   1       79.31       75.47      4.87 o 
  -6   7   1      121.30      138.41      8.06 o 
  -5   7   1      212.28      208.70     11.74 o 
  -4   7   1       44.89       64.12      2.94 o 
  -3   7   1      321.72      333.13     14.57 o 
  -2   7   1      134.20      158.32      6.75 o 
  -1   7   1       83.64       83.96      3.83 o 
   0   7   1       31.45       27.71      1.79 o 
   1   7   1        2.60        1.17      0.65 o 
   2   7   1      159.05      158.50      6.38 o 
   3   7   1       25.38       30.13      1.69 o 
   4   7   1      122.27      136.59      6.70 o 
   5   7   1      102.04      110.69      5.62 o 
   6   7   1      325.51      364.66     20.23 o 
   7   7   1       40.14       44.72      3.67 o 
   8   7   1       54.46       55.56      4.19 o 
   9   7   1       19.37       17.19      2.14 o 
  -8   8   1       14.25       11.95      1.97 o 
  -7   8   1        0.18        1.85      1.71 o 
  -6   8   1       27.03       24.06      3.15 o 
  -5   8   1        4.50        3.81      1.25 o 
  -4   8   1      155.88      181.02      8.17 o 
  -3   8   1      225.11      256.59     10.69 o 
  -2   8   1      308.59      356.92     14.74 o 
  -1   8   1      264.27      289.52     13.04 o 
   0   8   1      246.27      272.53     12.34 o 
   1   8   1      115.58      125.99      5.52 o 
   2   8   1       40.00       44.09      2.36 o 
   3   8   1        0.03        0.27      0.69 o 
   4   8   1      186.74      214.86     14.48 o 
   5   8   1       24.74       25.14      3.15 o 
   6   8   1       24.21       22.67      2.94 o 
   7   8   1        3.04        3.13      1.43 o 
   8   8   1        0.36        0.64      1.57 o 
  -7   9   1        1.34        0.81      1.62 o 
  -6   9   1        7.97        7.94      2.40 o 
  -5   9   1        3.42        1.47      1.35 o 
  -4   9   1        8.43        6.03      0.93 o 
  -3   9   1        8.20        9.59      1.05 o 
  -2   9   1       72.98       96.60      5.88 o 
  -1   9   1        1.58        2.08      0.85 o 
   0   9   1       36.19       34.05      2.11 o 
   1   9   1        5.29        5.56      0.93 o 
   2   9   1        1.36        1.81      0.86 o 
   3   9   1       86.45       90.99      4.88 o 
   4   9   1      155.55      168.69     11.88 o 
   5   9   1       38.63       38.68      3.94 o 
   6   9   1       76.52       87.57      8.21 o 
   7   9   1        2.80        0.00      1.62 o 
  -5  10   1        0.74        1.22      2.44 o 
  -4  10   1       26.72       26.38      2.25 o 
  -3  10   1        9.82        7.63      1.72 o 
  -2  10   1       79.33       96.98      8.33 o 
  -1  10   1      124.30      130.84      7.28 o 
   0  10   1       32.21       40.06      2.65 o 
   1  10   1        5.83        8.48      1.12 o 
   2  10   1       18.12       24.08      1.86 o 
   3  10   1      137.28      145.10      9.79 o 
   4  10   1       37.35       31.19      5.89 o 
 -13   0   2        3.20        3.25      1.62 o 
 -12   0   2       98.27       66.63      4.89 o 
 -11   0   2      112.02       95.21      6.76 o 
 -10   0   2       63.41       49.81      4.16 o 
  -9   0   2      272.92      286.31     14.69 o 
  -8   0   2        1.28        6.09      1.00 o 
  -7   0   2      103.90       96.96      5.17 o 
  -6   0   2       11.19        5.28      1.22 o 
  -5   0   2       96.78       84.83      7.33 o 
  -4   0   2       12.98       10.68      1.27 o 
  -3   0   2     4716.59     4715.36    385.70 o 
  -2   0   2      549.55      444.94     47.61 o 
  -1   0   2     2006.21     1579.05    124.79 o 
   0   0   2      189.52      103.13      8.48 o 
   1   0   2     1645.27     1739.95    137.25 o 
   2   0   2    13106.48    17309.92   1361.29 o 
   3   0   2    43596.61    64686.70   4138.78 o 
   4   0   2     3213.11     2894.58    186.81 o 
   5   0   2     1477.04     1362.54    156.45 o 
   6   0   2      918.99      974.50     48.36 o 
   7   0   2       25.59       29.60      2.95 o 
   8   0   2      168.03      174.11      9.17 o 
   9   0   2       25.80       25.43      2.59 o 
  10   0   2       25.58       22.38      2.84 o 
  11   0   2       33.43       30.09      2.87 o 
  12   0   2        5.56        3.75      1.27 o 
 -13   1   2        8.58        6.09      2.03 o 
 -12   1   2       19.91       14.08      1.51 o 
 -11   1   2       33.04       35.67      2.19 o 
 -10   1   2      146.04      145.91      6.15 o 
  -9   1   2       67.73       57.40      2.75 o 
  -8   1   2       63.87       81.55      3.52 o 
  -7   1   2        2.77        7.07      2.57 o 
  -6   1   2      174.47      222.85      9.12 o 
  -5   1   2     1076.80      949.26     51.06 o 
  -4   1   2        0.38        0.41      0.41 o 
  -3   1   2      206.33      192.09     10.70 o 
  -2   1   2      166.52      115.52      7.57 o 
  -1   1   2     3742.26     2952.06    190.47 o 
   0   1   2     4147.50     3874.59    249.49 o 
   1   1   2        2.33        0.60      0.18 o 
   2   1   2    49354.05    88718.11   3358.13 o 
   3   1   2      649.78      570.41     32.01 o 
   4   1   2     2139.65     1989.23    111.35 o 
   5   1   2       69.33      101.76     10.37 o 
   6   1   2      485.31      516.94     19.28 o 
   7   1   2      378.63      378.37     14.23 o 
   8   1   2        0.88        1.60      0.66 o 
   9   1   2        1.47        1.18      0.82 o 
  10   1   2        4.00        4.18      0.99 o 
  11   1   2        0.01       -0.22      0.73 o 
  12   1   2        8.11        6.23      1.35 o 
 -12   2   2        0.82        0.23      0.88 o 
 -11   2   2       11.67       10.64      1.19 o 
 -10   2   2      104.81       89.51      3.84 o 
  -9   2   2       35.23       47.40      2.43 o 
  -8   2   2        2.26        1.95      0.72 o 
  -7   2   2       52.96       69.07      4.91 o 
  -6   2   2      472.96      658.86     28.90 o 
  -5   2   2      490.48      442.60     44.01 o 
  -4   2   2      161.83      148.39      8.07 o 
  -3   2   2       78.58       78.80      4.37 o 
  -2   2   2     1675.54     1514.02     72.87 o 
  -1   2   2        2.15        6.73      0.84 o 
   0   2   2      173.38      176.57      9.54 o 
   1   2   2     7427.28     8345.89    338.63 o 
   2   2   2     4156.58     4194.39    156.18 o 
   3   2   2     1597.56     1442.34     77.56 o 
   4   2   2      169.76      177.53     14.53 o 
   5   2   2       19.02        9.18      1.56 o 
   6   2   2     1836.84     1900.48     72.47 o 
   7   2   2       99.47       95.66      3.95 o 
   8   2   2      126.03      130.75      5.31 o 
   9   2   2       22.59       21.61      1.47 o 
  10   2   2        1.79        1.70      0.86 o 
  11   2   2        0.80        0.81      1.17 o 
  12   2   2        5.61        3.66      1.82 o 
 -12   3   2        0.00        1.47      1.08 o 
 -11   3   2        0.37       -0.00      1.00 o 
 -10   3   2        0.39       -0.92      1.04 o 
  -9   3   2       50.36       49.63      3.01 o 
  -8   3   2       80.05       94.16      4.35 o 
  -7   3   2        4.70        6.68      0.83 o 
  -6   3   2        2.94        5.55      0.68 o 
  -5   3   2       76.21       63.76      9.36 o 
  -4   3   2        0.64        1.95      0.68 o 
  -3   3   2      403.03      336.36     16.41 o 
  -2   3   2      682.75      599.81     32.16 o 
  -1   3   2        1.64        3.25      0.27 o 
   0   3   2     1173.40     1027.26     38.35 o 
   1   3   2       33.57       35.20      1.44 o 
   2   3   2     1476.79     1436.30     70.27 o 
   3   3   2      228.31      182.92      7.46 o 
   4   3   2       54.73       63.03      7.73 o 
   5   3   2       11.59        8.36      0.77 o 
   6   3   2        8.38        9.22      0.93 o 
   7   3   2        6.43       15.32      2.36 o 
   8   3   2      117.25      117.35      6.03 o 
   9   3   2       19.34       19.19      1.71 o 
  10   3   2        0.01       -0.97      0.97 o 
  11   3   2        3.36        3.02      0.97 o 
  12   3   2        6.76        4.87      1.62 o 
 -12   4   2       23.00       14.15      1.56 o 
 -11   4   2       48.60       39.10      2.51 o 
 -10   4   2       55.89       44.87      2.80 o 
  -9   4   2        0.11       -0.29      0.86 o 
  -8   4   2        0.24       -0.00      0.81 o 
  -7   4   2       10.11       10.96      1.03 o 
  -6   4   2      474.84      586.17     26.10 o 
  -5   4   2      782.81     1035.32     54.08 o 
  -4   4   2        4.86        8.81      0.87 o 
  -3   4   2      440.35      372.14     20.19 o 
  -2   4   2      324.23      269.32     16.94 o 
  -1   4   2      423.24      363.26     17.43 o 
   0   4   2        3.48        7.85      0.54 o 
   1   4   2     1630.63     1555.92     84.23 o 
   2   4   2      195.81      185.12     15.15 o 
   3   4   2      240.31      198.38     13.03 o 
   4   4   2      252.36      259.71     13.85 o 
   5   4   2      184.76      158.33      6.60 o 
   6   4   2      122.11      143.32      6.42 o 
   7   4   2       35.50       34.08      2.04 o 
   8   4   2        2.41        2.99      0.79 o 
   9   4   2        6.50        7.85      1.17 o 
  10   4   2        0.53        0.49      0.91 o 
  11   4   2       19.28       16.87      1.68 o 
 -11   5   2        4.25        3.27      1.31 o 
 -10   5   2        6.61        8.14      1.37 o 
  -9   5   2       12.95       15.40      1.65 o 
  -8   5   2        0.00        0.52      0.92 o 
  -7   5   2       54.33       64.04      3.46 o 
  -6   5   2      189.54      220.95     12.01 o 
  -5   5   2      358.06      435.38     33.18 o 
  -4   5   2       75.69       79.52      4.06 o 
  -3   5   2      438.06      462.99     20.28 o 
  -2   5   2      199.36      212.55      8.74 o 
  -1   5   2      343.83      261.67     11.64 o 
   0   5   2      178.46      222.49     10.68 o 
   1   5   2       46.97       63.83      3.04 o 
   2   5   2     1173.23     1149.44     46.17 o 
   3   5   2      146.24      141.94      5.26 o 
   4   5   2       21.21       20.53      1.89 o 
   5   5   2       32.34       39.10      2.64 o 
   6   5   2      325.04      341.65     20.51 o 
   7   5   2       67.45       84.08      5.46 o 
   8   5   2       41.61       41.10      2.79 o 
   9   5   2       47.15       47.92      4.69 o 
  10   5   2        8.42        7.81      1.41 o 
  11   5   2        0.58       -1.22      1.22 o 
 -11   6   2       37.06       21.14      2.85 o 
 -10   6   2        7.78        6.19      2.18 o 
  -9   6   2        8.29        8.21      1.55 o 
  -8   6   2       41.20       36.69      2.96 o 
  -7   6   2       42.66       54.45      3.74 o 
  -6   6   2        2.68        5.94      1.89 o 
  -5   6   2      235.99      237.96     13.20 o 
  -4   6   2        0.78        0.18      0.53 o 
  -3   6   2        5.28        5.72      0.69 o 
  -2   6   2      158.31      124.25      5.31 o 
  -1   6   2      106.40      131.70      5.57 o 
   0   6   2      901.91      904.40     36.79 o 
   1   6   2      914.66      957.79     36.34 o 
   2   6   2        0.59        0.46      0.57 o 
   3   6   2      257.82      231.55      9.18 o 
   4   6   2      177.79      174.13      7.80 o 
   5   6   2      173.68      201.22     10.29 o 
   6   6   2        0.86        1.15      1.30 o 
   7   6   2       16.13       21.97      2.38 o 
   8   6   2       56.20       57.30      4.79 o 
   9   6   2       10.99       13.20      3.59 o 
  10   6   2       10.56       10.78      1.78 o 
 -10   7   2        2.26        1.29      1.41 o 
  -9   7   2        0.61        2.46      2.30 o 
  -8   7   2        0.29        3.29      1.43 o 
  -7   7   2        0.62       -0.76      1.08 o 
  -6   7   2        1.21        0.76      1.08 o 
  -5   7   2       66.41       65.47      4.81 o 
  -4   7   2       64.63       66.01      3.00 o 
  -3   7   2       17.24       15.01      1.21 o 
  -2   7   2       67.29       78.92      3.62 o 
  -1   7   2        2.46        2.31      0.56 o 
   0   7   2      216.56      199.45      8.40 o 
   1   7   2        0.33        0.67      0.73 o 
   2   7   2       58.26       67.53      3.03 o 
   3   7   2        3.85        3.08      0.67 o 
   4   7   2       10.98       15.96      1.41 o 
   5   7   2       74.53       72.99      4.34 o 
   6   7   2        0.05       -1.23      1.23 o 
   7   7   2       52.22       57.53      4.55 o 
   8   7   2       15.57       16.96      2.23 o 
   9   7   2        3.11        2.94      1.23 o 
  -8   8   2        0.68        1.97      1.47 o 
  -7   8   2       23.83       25.59      3.09 o 
  -6   8   2       20.83       21.67      2.89 o 
  -5   8   2      199.06      186.66     11.92 o 
  -4   8   2       75.47       74.07      3.69 o 
  -3   8   2      132.07      134.46      6.23 o 
  -2   8   2      884.85      961.28     38.84 o 
  -1   8   2      679.95      743.94     32.62 o 
   0   8   2        3.56        7.27      0.96 o 
   1   8   2      179.99      212.20      8.88 o 
   2   8   2       32.15       36.62      1.97 o 
   3   8   2      508.76      556.49     21.49 o 
   4   8   2       10.96       10.70      1.35 o 
   5   8   2      372.97      398.60     23.45 o 
   6   8   2        0.03        1.53      1.87 o 
   7   8   2      136.03      136.52      8.78 o 
   8   8   2       57.30       47.30      4.76 o 
  -7   9   2        4.25        1.22      2.09 o 
  -6   9   2        1.18        2.84      1.45 o 
  -5   9   2        0.01        1.22      1.08 o 
  -4   9   2        2.78        2.41      0.97 o 
  -3   9   2       12.44       16.70      1.22 o 
  -2   9   2      103.12      115.75      5.51 o 
  -1   9   2       58.19       65.19      3.37 o 
   0   9   2       50.63       57.46      3.03 o 
   1   9   2       15.86       24.75      1.68 o 
   2   9   2       44.52       55.33      2.81 o 
   3   9   2       31.29       35.12      2.36 o 
   4   9   2       17.28       14.63      2.16 o 
   5   9   2       54.50       61.85      5.96 o 
  -5  10   2       66.09       52.06      8.13 o 
  -4  10   2       92.98       87.46      8.63 o 
  -3  10   2       22.86       26.37      3.86 o 
  -2  10   2       50.35       46.95      3.69 o 
  -1  10   2      135.43      140.28      8.68 o 
   0  10   2       54.56       64.36      3.82 o 
   1  10   2        3.17        4.51      0.90 o 
   2  10   2        0.45       -0.11      1.02 o 
   3  10   2        6.87        4.35      1.07 o 
   4  10   2       21.73       15.94      2.44 o 
 -13   1   3        0.09        0.59      1.62 o 
 -12   1   3        0.06       -0.28      0.93 o 
 -11   1   3       11.59        8.16      1.10 o 
 -10   1   3        0.52        0.27      0.78 o 
  -9   1   3      186.09      201.38      8.16 o 
  -8   1   3      361.28      452.93     17.56 o 
  -7   1   3      113.31      159.26      5.19 o 
  -6   1   3      318.91      406.74     14.92 o 
  -5   1   3      288.84      222.21     18.22 o 
  -4   1   3      105.89       87.15      7.59 o 
  -3   1   3       24.23       16.18      1.29 o 
  -2   1   3       19.68       14.67      1.06 o 
  -1   1   3      101.59       70.63      4.72 o 
   0   1   3       39.54       25.66      1.63 o 
   1   1   3       62.53       84.39      4.41 o 
   2   1   3     2595.50     2618.76    140.04 o 
   3   1   3       97.93       89.23      4.28 o 
   4   1   3      420.53      341.70     19.31 o 
   6   1   3      784.54      750.27     27.75 o 
   7   1   3      294.84      291.35     11.06 o 
   8   1   3        2.34        2.99      0.82 o 
   9   1   3        1.62        2.27      0.84 o 
  10   1   3        2.65        2.90      0.90 o 
  11   1   3        0.00        0.88      0.90 o 
  12   1   3        2.96        2.16      2.27 o 
 -12   2   3       23.03       15.76      1.43 o 
 -11   2   3        5.30        3.33      1.07 o 
 -10   2   3      239.45      223.43      9.01 o 
  -9   2   3        0.28        1.21      0.86 o 
  -8   2   3        3.28        6.20      0.98 o 
  -7   2   3        2.91        6.80      0.71 o 
  -6   2   3       46.79       53.77      2.73 o 
  -5   2   3      231.41      212.03     21.24 o 
  -4   2   3      891.05      807.96     56.27 o 
  -3   2   3      159.49      129.01      9.02 o 
  -2   2   3       69.78       50.46      4.22 o 
  -1   2   3      975.94      902.59     56.14 o 
   0   2   3      276.64      228.26     12.89 o 
   1   2   3     6579.55     6939.46    306.24 o 
   2   2   3        1.62        2.30      0.38 o 
   3   2   3      149.45      115.61      5.42 o 
   4   2   3      360.31      312.41     35.67 o 
   5   2   3     1826.40     1565.42     71.90 o 
   6   2   3        7.70        8.86      1.30 o 
   7   2   3        4.25        5.36      0.85 o 
   8   2   3       87.64       80.16      3.56 o 
   9   2   3        0.01        0.81      0.76 o 
  10   2   3        0.36        0.14      0.89 o 
  11   2   3       19.83       16.39      1.61 o 
  12   2   3        2.03        0.96      1.83 o 
 -12   3   3        3.69        1.94      1.23 o 
 -11   3   3      208.96      182.58      9.08 o 
 -10   3   3        1.56        1.77      0.86 o 
  -9   3   3       36.01       43.94      2.80 o 
  -8   3   3       70.01       82.39      3.94 o 
  -7   3   3       84.67      117.24      5.21 o 
  -6   3   3      416.19      483.97     20.45 o 
  -5   3   3       51.95       87.70      8.65 o 
  -4   3   3      982.91      953.91     94.56 o 
  -3   3   3      100.27      107.95      5.94 o 
  -2   3   3      922.65      801.48     38.73 o 
  -1   3   3      577.27      521.87     25.30 o 
   0   3   3     3907.03     3553.74    156.89 o 
   1   3   3     2087.05     1970.53     87.86 o 
   2   3   3     1112.01     1078.92     41.12 o 
   3   3   3       47.87       45.72      3.75 o 
   4   3   3       74.95      113.54      7.90 o 
   5   3   3      361.53      292.57     11.88 o 
   6   3   3        5.80        6.48      0.88 o 
   7   3   3      316.02      348.60     14.91 o 
   8   3   3       19.27       18.69      1.69 o 
   9   3   3       11.87       10.01      2.23 o 
  10   3   3       10.31        6.60      1.25 o 
  11   3   3       10.60       10.22      1.90 o 
 -12   4   3        0.66        1.13      1.27 o 
 -11   4   3       19.43       16.78      1.63 o 
 -10   4   3      153.49      141.49      8.41 o 
  -9   4   3       61.13       61.78      3.01 o 
  -8   4   3        1.41        1.57      0.79 o 
  -7   4   3        7.87       13.00      1.18 o 
  -6   4   3       54.11       58.20      2.84 o 
  -5   4   3      309.75      411.72     18.41 o 
  -4   4   3      788.99      719.42     44.57 o 
  -3   4   3     1331.40     1128.18     70.26 o 
  -2   4   3     2138.03     2217.60    137.79 o 
  -1   4   3      163.27      169.53     10.77 o 
   0   4   3        1.68        1.31      0.46 o 
   1   4   3     1293.19     1156.57     62.97 o 
   2   4   3      652.68      608.79     48.90 o 
   3   4   3     1376.30     1316.39     85.80 o 
   4   4   3        2.82        4.16      2.22 o 
   5   4   3       30.19       27.48      1.64 o 
   6   4   3      137.53      127.54      6.73 o 
   7   4   3       36.45       35.79      3.01 o 
   8   4   3      108.45      112.86      5.75 o 
   9   4   3       27.32       21.59      2.24 o 
  10   4   3       11.67        9.21      1.25 o 
  11   4   3        5.00        2.68      1.08 o 
 -11   5   3      215.38      171.10     16.93 o 
 -10   5   3        0.82        1.60      1.10 o 
  -9   5   3        0.58        0.48      0.96 o 
  -8   5   3        3.95        1.68      1.71 o 
  -7   5   3       20.17       36.19      2.57 o 
  -6   5   3      163.05      178.12      9.74 o 
  -5   5   3        0.17        0.81      0.82 o 
  -4   5   3      178.67      196.03      8.77 o 
  -3   5   3      116.07      129.96      5.93 o 
  -2   5   3       14.05       21.19      1.54 o 
  -1   5   3        4.35        7.12      0.73 o 
   0   5   3     3177.09     3038.43    158.09 o 
   1   5   3      475.73      567.88     22.88 o 
   2   5   3     1254.81     1267.93     50.83 o 
   3   5   3      203.29      182.23      6.95 o 
   4   5   3      149.71      175.05      7.77 o 
   5   5   3      263.25      285.26     15.40 o 
   6   5   3       42.59       49.87      3.98 o 
   7   5   3      156.29      169.09      8.79 o 
   8   5   3        4.39        5.69      1.35 o 
   9   5   3        0.40        1.00      1.39 o 
  10   5   3        0.21        1.03      1.28 o 
 -11   6   3        2.28        1.22      1.22 o 
 -10   6   3       51.36       39.97      3.19 o 
  -9   6   3       11.87       12.63      1.77 o 
  -8   6   3        3.20        1.97      1.26 o 
  -7   6   3        8.25       10.04      1.63 o 
  -6   6   3       45.21       44.41      4.52 o 
  -5   6   3      219.29      215.96     13.89 o 
  -4   6   3      565.15      580.68     25.54 o 
  -3   6   3      154.68      153.94      7.34 o 
  -2   6   3       13.40       13.07      0.98 o 
  -1   6   3      130.04      135.36      5.46 o 
   0   6   3        1.18        1.60      0.62 o 
   1   6   3       17.66       27.47      3.27 o 
   2   6   3       25.70       21.86      1.32 o 
   3   6   3        1.34        0.89      0.57 o 
   4   6   3       10.45        8.28      0.99 o 
   5   6   3      148.46      157.54      8.96 o 
   6   6   3       87.75       87.76      6.01 o 
   7   6   3        4.37        4.23      1.49 o 
   8   6   3       85.21      101.98      9.08 o 
   9   6   3        8.00        9.40      1.68 o 
  10   6   3       14.84       13.46      2.03 o 
 -10   7   3       20.78       13.41      2.03 o 
  -9   7   3       37.57       35.95      3.45 o 
  -8   7   3       25.87       21.38      2.11 o 
  -7   7   3        0.54        1.98      1.09 o 
  -6   7   3      386.23      377.80     22.43 o 
  -5   7   3      310.43      291.78     16.67 o 
  -4   7   3        0.00        0.54      0.82 o 
  -3   7   3        0.00       -0.50      0.68 o 
  -2   7   3       80.21      110.28      4.92 o 
  -1   7   3        0.32       -0.68      0.68 o 
   0   7   3      487.17      530.74     21.66 o 
   1   7   3       18.90       23.96      1.43 o 
   2   7   3     1464.08     1634.26     65.49 o 
   3   7   3       52.58       61.34      3.02 o 
   4   7   3       15.61       20.06      1.72 o 
   5   7   3        0.20       -0.02      1.35 o 
   6   7   3        0.00        1.64      1.82 o 
   7   7   3       13.52       14.05      4.08 o 
   8   7   3        5.48        6.27      1.34 o 
   9   7   3        9.84       11.05      1.78 o 
  -8   8   3        1.11        1.12      1.24 o 
  -7   8   3        2.47        2.42      1.73 o 
  -6   8   3      116.42      117.53     10.46 o 
  -5   8   3       52.03       55.10      4.26 o 
  -4   8   3       33.45       44.90      3.70 o 
  -3   8   3       77.31       85.34      4.21 o 
  -2   8   3       18.83       20.96      1.50 o 
  -1   8   3      184.26      188.61      8.68 o 
   0   8   3      161.46      184.25      8.48 o 
   1   8   3       41.39       42.38      2.17 o 
   2   8   3      262.81      281.99     11.73 o 
   3   8   3        9.61       10.58      1.14 o 
   4   8   3       18.48       19.38      3.75 o 
   5   8   3        5.21        3.43      1.86 o 
   6   8   3       21.11       22.42      3.45 o 
   7   8   3       44.68       39.38      3.22 o 
   8   8   3       75.45       91.53     13.83 o 
  -7   9   3        0.29       -0.33      1.41 o 
  -6   9   3       73.85       59.96      9.15 o 
  -5   9   3       27.84       22.78      2.10 o 
  -4   9   3       23.45       23.83      4.95 o 
  -3   9   3       13.43       15.22      1.57 o 
  -2   9   3        0.76        0.07      0.62 o 
  -1   9   3       23.57       21.34      1.58 o 
   0   9   3       87.94       96.45      4.70 o 
   1   9   3      173.96      205.57      9.42 o 
   2   9   3        4.22        3.12      0.73 o 
   3   9   3        8.63        7.91      1.23 o 
   4   9   3        4.17        2.75      2.07 o 
   5   9   3       20.55       10.33      2.43 o 
   6   9   3       84.12       66.72      8.14 o 
  -5  10   3       18.49       15.44      3.66 o 
  -4  10   3        6.54        5.03      2.23 o 
  -3  10   3        1.21        0.95      1.45 o 
  -2  10   3        1.04        1.30      1.29 o 
  -1  10   3        0.71       -0.82      0.82 o 
   0  10   3        3.96        6.59      1.29 o 
   1  10   3       15.96       19.46      2.11 o 
   2  10   3       24.94       18.32      2.14 o 
   3  10   3        2.14        4.26      2.01 o 
 -13   0   4       12.33       10.97      2.44 o 
 -12   0   4       38.92       21.26      2.64 o 
 -11   0   4        2.90        0.44      1.83 o 
 -10   0   4      235.01      273.27     17.45 o 
  -9   0   4       69.07       79.01      4.67 o 
  -8   0   4      226.06      388.48     19.63 o 
  -7   0   4        0.46        1.25      0.71 o 
  -6   0   4     2098.04     2774.82    143.81 o 
  -5   0   4      203.20      166.60     30.83 o 
  -4   0   4       44.86       22.27      4.88 o 
  -2   0   4      499.22      321.29     25.52 o 
  -1   0   4      390.96      244.32     19.60 o 
   0   0   4     1886.09     1447.69    114.55 o 
   1   0   4     2622.07     2345.13    151.27 o 
   2   0   4      158.97      170.18     13.86 o 
   3   0   4       42.59       35.45      2.88 o 
   4   0   4     1377.89     1311.33    213.84 o 
   5   0   4      453.06      344.33     21.47 o 
   6   0   4     5265.62     5101.27    252.09 o 
   7   0   4      315.29      316.08     16.12 o 
   8   0   4      473.94      467.73     29.12 o 
   9   0   4       23.49       18.91      2.30 o 
  10   0   4        0.71        0.20      1.04 o 
  11   0   4        0.98        2.03      1.44 o 
  12   0   4        3.78        3.66      1.62 o 
 -13   1   4        9.68        5.28      2.03 o 
 -12   1   4        1.90        2.42      1.11 o 
 -11   1   4       54.89       46.53      2.82 o 
 -10   1   4        3.92        4.09      1.34 o 
  -9   1   4       41.10       46.11      2.40 o 
  -8   1   4       52.02       52.55      2.51 o 
  -7   1   4     1207.65     1784.96     55.64 o 
  -6   1   4        2.10        4.74      0.54 o 
  -5   1   4      265.96      253.97     29.04 o 
  -4   1   4        0.09       -0.31      0.31 o 
  -3   1   4       26.41       24.71      2.11 o 
  -2   1   4      452.40      326.52     20.18 o 
  -1   1   4      988.25      632.48     35.38 o 
   0   1   4      255.94      193.52     12.72 o 
   1   1   4        7.33        2.39      0.56 o 
   2   1   4     3975.00     4307.75    207.69 o 
   3   1   4      342.60      333.23     15.89 o 
   4   1   4     1544.64     1250.38     98.71 o 
   5   1   4     3514.49     3097.18    118.39 o 
   6   1   4      219.69      209.31      8.09 o 
   7   1   4        6.60        6.45      0.94 o 
   8   1   4       54.81       54.74      2.76 o 
   9   1   4       32.73       29.70      1.81 o 
  10   1   4        0.26        0.59      0.66 o 
  11   1   4        4.77        3.36      1.70 o 
  12   1   4        2.54        2.84      1.62 o 
 -12   2   4       78.95       51.20      2.74 o 
 -11   2   4        5.80        9.79      1.95 o 
 -10   2   4      170.10      173.71      7.18 o 
  -9   2   4        1.90        1.25      0.76 o 
  -8   2   4       16.71       14.42      0.98 o 
  -7   2   4        0.09        0.05      0.39 o 
  -6   2   4        7.00       12.91      0.81 o 
  -5   2   4       30.99       20.73      2.44 o 
  -4   2   4      156.70      159.99     12.19 o 
  -3   2   4      687.39      448.16     35.79 o 
  -2   2   4     1733.13     1423.33    112.58 o 
  -1   2   4       66.20       64.53      4.01 o 
   0   2   4      175.20      156.82      7.65 o 
   1   2   4        0.79        0.50      0.23 o 
   2   2   4       24.68       24.08      1.20 o 
   3   2   4       11.28       14.48      1.50 o 
   4   2   4        2.00       -0.41      2.03 o 
   5   2   4      681.22      645.32     24.53 o 
   6   2   4     1277.90     1228.79     45.48 o 
   7   2   4       31.90       41.01      2.17 o 
   8   2   4       34.90       36.14      1.99 o 
   9   2   4       42.21       42.74      2.32 o 
  10   2   4       21.98       22.44      1.72 o 
  11   2   4        0.26        0.48      0.88 o 
 -12   3   4        0.57        0.78      0.78 o 
 -11   3   4        5.05        6.15      1.31 o 
 -10   3   4      137.47      157.54      8.46 o 
  -9   3   4      120.92      156.06      6.84 o 
  -8   3   4      296.12      341.43     14.46 o 
  -7   3   4       67.21       89.62      4.16 o 
  -6   3   4       31.14       51.01      2.31 o 
  -5   3   4      441.72      588.54     35.89 o 
  -4   3   4      345.17      307.26     30.73 o 
  -3   3   4      453.67      457.74     28.57 o 
  -2   3   4      440.72      428.50     20.93 o 
  -1   3   4       36.92       34.61      1.89 o 
   0   3   4     1558.20     1375.12     66.18 o 
   1   3   4       91.83       93.70      3.76 o 
   2   3   4       31.75       44.85      2.68 o 
   3   3   4       64.40       80.95     10.17 o 
   4   3   4       68.64       83.25      4.46 o 
   5   3   4       22.39       23.55      1.79 o 
   6   3   4       17.63       17.90      1.42 o 
   7   3   4      194.49      190.49      8.45 o 
   8   3   4      165.17      184.10      9.05 o 
   9   3   4        6.94        8.12      1.41 o 
  10   3   4       13.43       15.22      1.47 o 
  11   3   4        9.17        9.71      1.15 o 
 -12   4   4      184.23      122.83      7.67 o 
 -11   4   4        4.34        6.06      1.10 o 
 -10   4   4      330.72      336.84     16.04 o 
  -9   4   4       24.87       23.32      1.63 o 
  -8   4   4       70.08       88.15      4.25 o 
  -7   4   4        0.32        0.98      0.91 o 
  -6   4   4        1.49        2.02      0.65 o 
  -5   4   4       51.74       65.01      4.39 o 
  -4   4   4       13.92       11.38      1.06 o 
  -3   4   4      494.54      380.35     23.99 o 
  -2   4   4      801.87      735.44     39.92 o 
  -1   4   4      714.04      701.56     43.79 o 
   0   4   4      819.82      731.51     45.73 o 
   1   4   4       38.49       40.28      2.87 o 
   2   4   4      929.17      930.29     45.49 o 
   3   4   4       76.16      115.93      5.18 o 
   4   4   4      105.41       90.45      5.92 o 
   5   4   4       11.91       15.45      1.19 o 
   6   4   4      181.30      199.49      9.30 o 
   7   4   4       50.83       49.93      2.80 o 
   8   4   4        4.92        3.99      1.18 o 
   9   4   4        0.63        1.15      0.82 o 
  10   4   4       13.16       11.01      2.05 o 
  11   4   4        8.60       11.21      1.62 o 
 -11   5   4        4.12        4.39      1.39 o 
 -10   5   4       10.41        9.72      1.45 o 
  -9   5   4        0.38        0.37      1.07 o 
  -8   5   4       39.48       38.85      2.47 o 
  -7   5   4       20.98       38.00      4.33 o 
  -6   5   4      239.77      290.29     21.44 o 
  -5   5   4      112.62      139.40     16.93 o 
  -4   5   4       81.95       58.37      2.92 o 
  -3   5   4      679.64      789.10     34.36 o 
  -2   5   4       35.13       33.92      1.65 o 
  -1   5   4       14.39       13.77      1.72 o 
   0   5   4       58.17       69.22      2.99 o 
   1   5   4       73.71       85.83      3.62 o 
   2   5   4        0.01        1.04      0.64 o 
   3   5   4      373.49      325.05     12.84 o 
   4   5   4       60.58       75.23      5.34 o 
   5   5   4       23.86       21.87      2.06 o 
   6   5   4       91.68       99.96      5.20 o 
   7   5   4      120.19      137.59      8.11 o 
   8   5   4       22.77       27.29      2.09 o 
   9   5   4        8.87        6.87      1.92 o 
  10   5   4        4.45        5.06      1.20 o 
 -11   6   4        3.60        2.84      1.22 o 
 -10   6   4      128.70      103.51      7.53 o 
  -9   6   4      101.57       90.89      6.16 o 
  -8   6   4       60.11       67.69      4.44 o 
  -7   6   4        1.65        4.29      1.41 o 
  -6   6   4       52.31       73.60      7.58 o 
  -5   6   4       58.99       71.34      5.91 o 
  -4   6   4        0.13        0.40      0.76 o 
  -3   6   4       97.73      110.92      4.81 o 
  -2   6   4        9.49       18.63      1.55 o 
  -1   6   4      294.77      334.48     12.10 o 
   0   6   4      155.21      137.41      5.63 o 
   1   6   4        1.35        6.61      0.76 o 
   2   6   4      153.55      192.81      8.10 o 
   3   6   4      225.15      259.99     10.83 o 
   4   6   4       35.00       36.59      2.86 o 
   5   6   4       92.06      101.24      6.17 o 
   6   6   4        4.73        6.57      1.64 o 
   7   6   4       19.83       22.07      3.86 o 
   8   6   4        3.88        3.20      1.43 o 
   9   6   4       14.27       11.12      1.51 o 
  -9   7   4       76.53       66.37      4.71 o 
  -8   7   4       29.19       28.87      2.42 o 
  -7   7   4       16.14       15.00      2.11 o 
  -6   7   4       38.59       42.69      6.81 o 
  -5   7   4       40.22       40.59      5.06 o 
  -4   7   4        7.41        6.14      1.14 o 
  -3   7   4      198.82      210.33      9.39 o 
  -2   7   4       20.83       12.73      1.37 o 
  -1   7   4       23.87       23.34      1.53 o 
   0   7   4      316.27      301.36     11.85 o 
   1   7   4      314.18      354.34     14.54 o 
   2   7   4        0.49        0.49      0.68 o 
   3   7   4      669.52      708.05     30.73 o 
   4   7   4        0.15        1.08      1.29 o 
   5   7   4      438.55      512.02     40.29 o 
   6   7   4        0.26       -1.17      1.47 o 
   7   7   4      116.77      119.75      9.29 o 
   8   7   4       26.66       22.69      5.08 o 
  -8   8   4       39.92       32.71      2.83 o 
  -7   8   4       32.68       20.73      3.66 o 
  -6   8   4       32.88       27.76      3.68 o 
  -5   8   4        0.34        0.84      1.16 o 
  -4   8   4       37.89       52.73      3.63 o 
  -3   8   4       52.00       57.05      3.65 o 
  -2   8   4       69.36       65.39      3.23 o 
  -1   8   4      185.16      197.80      9.32 o 
   0   8   4      177.67      189.26      8.65 o 
   1   8   4      301.00      337.38     13.86 o 
   2   8   4       81.74       93.18      4.10 o 
   3   8   4       24.33       25.12      2.17 o 
   4   8   4        5.67        8.95      2.13 o 
   5   8   4        0.33        1.54      1.83 o 
   6   8   4        0.37        0.06      1.47 o 
   7   8   4       15.08       11.84      1.73 o 
  -7   9   4        2.70        1.81      1.41 o 
  -6   9   4       20.79       16.64      2.77 o 
  -5   9   4       38.39       28.78      2.53 o 
  -4   9   4       16.67       16.37      2.13 o 
  -3   9   4      169.58      157.94      8.12 o 
  -2   9   4       46.39       50.40      3.41 o 
  -1   9   4       49.45       55.17      3.45 o 
   0   9   4      287.18      307.10     15.43 o 
   1   9   4      356.57      410.44     20.37 o 
   2   9   4       96.50      108.00      9.29 o 
   3   9   4       32.01       32.37      2.63 o 
   4   9   4        0.12       -0.58      1.51 o 
   5   9   4      104.35       87.14      9.97 o 
   6   9   4        3.59        4.87      2.03 o 
  -5  10   4        0.24        2.84      2.44 o 
  -4  10   4        6.90        9.14      2.44 o 
  -3  10   4        4.68        3.90      1.35 o 
  -2  10   4       14.22       12.78      1.72 o 
  -1  10   4       73.26       67.54      5.56 o 
   0  10   4       48.84       56.96      7.87 o 
   1  10   4       29.49       34.11      2.95 o 
   2  10   4        8.36        6.26      1.41 o 
   3  10   4       10.21       16.25      4.47 o 
 -13   1   5        1.95       -1.22      1.22 o 
 -12   1   5        5.40        4.53      0.88 o 
 -11   1   5        2.25        3.44      1.00 o 
 -10   1   5      104.21      117.05      4.82 o 
  -9   1   5       28.93       32.35      1.88 o 
  -8   1   5       13.32       22.30      1.14 o 
  -7   1   5        9.38       10.66      0.67 o 
  -6   1   5      304.57      432.30     13.98 o 
  -5   1   5     1468.88     1428.79    160.44 o 
  -4   1   5      137.92       79.31      6.77 o 
  -3   1   5      204.36      140.82     16.52 o 
  -2   1   5        0.00        0.20      0.26 o 
  -1   1   5       94.10       59.03      3.51 o 
   0   1   5     1124.58      867.13     48.82 o 
   1   1   5      273.57      198.27      9.20 o 
   2   1   5        3.27        9.67      0.70 o 
   3   1   5      262.60      301.19     18.85 o 
   5   1   5      164.37      149.94      6.23 o 
   6   1   5       31.05       38.81      2.10 o 
   7   1   5      271.48      245.12      9.93 o 
   8   1   5        6.07        6.09      1.09 o 
   9   1   5       94.48       81.65      3.71 o 
  10   1   5        8.29        7.90      1.10 o 
  11   1   5        4.77        4.18      0.75 o 
 -12   2   5        2.75        1.28      1.10 o 
 -11   2   5      193.58      175.09      8.10 o 
 -10   2   5        0.48       -0.31      0.90 o 
  -9   2   5      257.93      314.48     14.04 o 
  -8   2   5       76.21       89.16      4.73 o 
  -7   2   5      468.33      669.04     19.88 o 
  -6   2   5      190.17      276.49      8.31 o 
  -5   2   5      207.14      258.69     11.16 o 
  -4   2   5     1605.65     1438.27    161.27 o 
  -3   2   5      410.65      233.18     19.11 o 
  -2   2   5     1281.72     1000.45     79.45 o 
  -1   2   5      151.50      120.84      6.94 o 
   0   2   5        6.28        7.30      0.62 o 
   1   2   5        0.25        1.33      0.35 o 
   2   2   5      614.21      561.87     36.58 o 
   3   2   5      212.42      140.88     16.74 o 
   4   2   5       14.78       10.13      1.02 o 
   5   2   5       47.97       33.58      1.67 o 
   6   2   5       49.25       47.31      3.16 o 
   7   2   5        2.85        3.88      0.97 o 
   8   2   5      244.79      221.95      9.05 o 
   9   2   5       93.30       86.49      3.96 o 
  10   2   5        2.50        2.17      1.04 o 
  11   2   5        2.01        1.15      0.84 o 
 -12   3   5       45.43       39.51      2.58 o 
 -11   3   5      172.80      162.21      8.07 o 
 -10   3   5       16.14       18.94      1.72 o 
  -9   3   5       42.45       41.45      2.42 o 
  -8   3   5        5.05        1.86      0.79 o 
  -7   3   5       78.75      117.20      4.74 o 
  -6   3   5       76.39       99.65      3.58 o 
  -5   3   5      680.89      938.32     32.10 o 
  -4   3   5      429.21      402.41     31.09 o 
  -3   3   5        4.18        4.47      0.84 o 
  -2   3   5       27.27       29.59      1.86 o 
  -1   3   5     1033.46     1032.77     76.65 o 
   0   3   5       89.72       95.81      4.86 o 
   1   3   5      273.77      244.14     13.29 o 
   2   3   5        0.22        0.73      0.68 o 
   3   3   5       33.92       31.87      3.51 o 
   4   3   5      187.72      163.90      7.29 o 
   5   3   5        2.19        1.60      0.76 o 
   6   3   5       50.04       64.67      3.76 o 
   7   3   5      159.92      166.08      8.38 o 
   8   3   5       42.19       41.28      2.87 o 
   9   3   5       20.70       23.22      2.23 o 
  10   3   5        0.83        1.91      0.99 o 
  11   3   5        0.31        0.00      1.22 o 
 -12   4   5       39.32       25.50      2.11 o 
 -11   4   5      267.45      222.18     10.77 o 
 -10   4   5       63.69       59.30      3.04 o 
  -9   4   5      555.82      654.66     27.18 o 
  -8   4   5       25.57       26.21      2.08 o 
  -7   4   5       14.05       28.68      2.55 o 
  -6   4   5      321.63      427.70     20.68 o 
  -5   4   5       36.95       53.03      3.80 o 
  -4   4   5      620.22      645.96     29.42 o 
  -3   4   5       22.63       17.33      1.17 o 
  -2   4   5      179.11      210.01     12.96 o 
  -1   4   5      438.39      498.43     31.18 o 
   0   4   5      662.61      725.21     45.26 o 
   1   4   5     1053.66     1152.54     49.45 o 
   2   4   5     1493.00     1471.52     69.13 o 
   3   4   5      604.32      582.08     28.63 o 
   4   4   5       25.39       29.98      1.90 o 
   5   4   5       36.24       42.03      2.28 o 
   6   4   5       91.73       90.45      5.22 o 
   7   4   5       75.44       78.32      4.01 o 
   8   4   5        5.62        6.59      1.27 o 
   9   4   5       23.75       24.94      1.84 o 
  10   4   5        8.92        6.05      1.46 o 
 -11   5   5      133.62      106.56      7.62 o 
 -10   5   5       74.95       74.60      6.32 o 
  -9   5   5      129.81      133.20      6.65 o 
  -8   5   5        1.60        1.96      1.41 o 
  -7   5   5        8.33       12.85      1.52 o 
  -6   5   5       14.14       13.62      1.34 o 
  -5   5   5      217.22      309.95     23.66 o 
  -4   5   5      147.62      148.02      7.64 o 
  -3   5   5       11.72       15.78      1.45 o 
  -2   5   5      101.67      109.44      4.74 o 
  -1   5   5      238.43      256.11     10.53 o 
   0   5   5      526.09      548.06     21.10 o 
   1   5   5       22.82       21.97      1.10 o 
   2   5   5      124.28      148.40      6.30 o 
   3   5   5       60.41       61.97      3.35 o 
   4   5   5       38.78       46.07      3.30 o 
   5   5   5       52.47       45.78      3.36 o 
   6   5   5       52.94       49.46      3.02 o 
   7   5   5      110.96      129.16      6.95 o 
   8   5   5       30.69       29.04      2.44 o 
   9   5   5        0.55        1.39      0.96 o 
  10   5   5        0.01       -0.81      1.22 o 
 -10   6   5       35.96       26.99      3.36 o 
  -9   6   5      146.27      136.43      8.04 o 
  -8   6   5        0.04        0.12      1.32 o 
  -7   6   5       26.01       39.10      2.97 o 
  -6   6   5        1.56        0.87      1.35 o 
  -5   6   5        3.72        3.23      0.94 o 
  -4   6   5      408.97      410.55     24.81 o 
  -3   6   5      553.45      530.14     26.38 o 
  -2   6   5       97.33      110.86      4.54 o 
  -1   6   5      156.63      170.12      8.47 o 
   0   6   5      129.12      136.47      5.61 o 
   1   6   5        0.30        0.19      0.59 o 
   2   6   5      677.20      725.33     31.26 o 
   3   6   5        6.25       10.16      1.39 o 
   4   6   5      617.32      652.27     42.93 o 
   5   6   5       12.10       15.42      2.87 o 
   6   6   5       14.08       18.79      1.98 o 
   7   6   5       13.42       16.82      2.08 o 
   8   6   5       20.02       17.58      1.93 o 
   9   6   5       22.72       24.95      2.70 o 
  -9   7   5      162.16      136.40     15.10 o 
  -8   7   5       73.50       81.40      5.17 o 
  -7   7   5       37.20       39.19      3.40 o 
  -6   7   5       68.81       62.58      4.59 o 
  -5   7   5      105.35      114.32      8.34 o 
  -4   7   5        0.27        0.57      1.00 o 
  -3   7   5        5.76        3.72      0.92 o 
  -2   7   5        1.01        1.83      0.70 o 
  -1   7   5       77.94       79.01      3.94 o 
   0   7   5       20.07       20.71      1.35 o 
   1   7   5        0.02        1.27      0.69 o 
   2   7   5        2.85        1.51      1.03 o 
   3   7   5        3.79        2.75      1.13 o 
   4   7   5        0.66       -0.26      1.29 o 
   5   7   5      197.16      194.35     13.50 o 
   6   7   5       13.81       15.05      2.04 o 
   7   7   5       40.54       41.82      3.37 o 
   8   7   5        5.38        2.57      1.69 o 
  -8   8   5        0.00       -0.39      1.53 o 
  -7   8   5        9.81        7.05      2.46 o 
  -6   8   5        3.31        5.33      2.24 o 
  -5   8   5        0.18        1.25      1.18 o 
  -4   8   5      162.32      141.04      9.72 o 
  -3   8   5      520.34      519.87     28.38 o 
  -2   8   5       27.92       41.75      3.17 o 
  -1   8   5        1.09        1.10      0.98 o 
   0   8   5       76.10       94.18      5.16 o 
   1   8   5       22.69       31.46      2.08 o 
   2   8   5      212.03      210.72     11.82 o 
   3   8   5       31.39       39.52      3.14 o 
   4   8   5      300.90      302.83     20.58 o 
   5   8   5       80.44       79.68      6.47 o 
   6   8   5        2.33        3.49      1.62 o 
   7   8   5        8.12        4.90      1.24 o 
  -7   9   5       27.47       24.38      5.28 o 
  -6   9   5        0.05       -1.50      2.44 o 
  -5   9   5        4.69        4.01      1.62 o 
  -4   9   5       12.53       15.28      2.93 o 
  -3   9   5       53.86       48.36      4.88 o 
  -2   9   5        0.54       -0.47      1.06 o 
  -1   9   5       10.63        9.60      1.39 o 
   0   9   5        0.66        1.23      0.98 o 
   1   9   5        0.59        1.32      1.38 o 
   2   9   5       13.45       12.12      1.38 o 
   3   9   5        0.04        0.56      0.72 o 
   4   9   5      104.73       91.52      8.79 o 
   5   9   5       13.12       17.38      5.28 o 
  -4  10   5        0.99        1.22      1.45 o 
  -3  10   5        9.94        8.34      1.56 o 
  -2  10   5       95.12       87.44      7.73 o 
  -1  10   5       33.05       29.38      3.01 o 
   0  10   5        8.68       10.16      2.20 o 
   1  10   5       17.97       20.83      5.69 o 
   2  10   5       18.71       15.43      3.05 o 
 -13   0   6       72.51       64.28      6.92 o 
 -12   0   6        6.82        3.02      2.03 o 
 -11   0   6      291.30      246.84     15.73 o 
 -10   0   6       84.74      100.81      7.04 o 
  -9   0   6     1312.81     1704.03     84.39 o 
  -8   0   6       10.06        8.91      1.10 o 
  -7   0   6      261.95      383.84     16.20 o 
  -6   0   6       26.17       47.10      2.64 o 
  -5   0   6     1140.09      640.72     72.63 o 
  -3   0   6     2607.89     1570.79    201.32 o 
  -2   0   6      238.94      183.07     18.01 o 
  -1   0   6      356.64      250.57     20.34 o 
   0   0   6      316.31      237.79     19.15 o 
   1   0   6      701.45      612.13     39.84 o 
   2   0   6      683.12      755.37     49.66 o 
   3   0   6      121.53      121.80     14.67 o 
   4   0   6      960.82      912.89     45.46 o 
   5   0   6      101.41       98.23      5.48 o 
   6   0   6      187.74      178.51      9.49 o 
   7   0   6        0.13        1.22      1.24 o 
   8   0   6       24.50       22.19      2.59 o 
   9   0   6       13.79       10.16      1.65 o 
  10   0   6       17.92       13.06      1.37 o 
  11   0   6       16.45       11.85      1.56 o 
 -12   1   6       21.59       23.46      2.75 o 
 -11   1   6        9.89        8.94      1.18 o 
 -10   1   6     1092.30     1168.09     44.87 o 
  -9   1   6       28.83       41.57      2.21 o 
  -8   1   6      672.83     1027.98     32.23 o 
  -7   1   6      101.55      149.63      4.93 o 
  -6   1   6        0.86        0.71      0.41 o 
  -5   1   6      108.75      107.43      4.13 o 
  -3   1   6     1577.51     1131.00    141.54 o 
  -2   1   6      159.40      125.08      7.19 o 
  -1   1   6      773.63      515.87     29.08 o 
   0   1   6        0.90        2.44      0.54 o 
   1   1   6      500.32      405.61     18.71 o 
   2   1   6        2.88        2.08      0.33 o 
   4   1   6       29.86       27.19      1.59 o 
   5   1   6      120.29      118.67      5.10 o 
   6   1   6        0.51        1.99      0.72 o 
   7   1   6      169.72      159.81      6.81 o 
   8   1   6     1621.18     1751.34     67.44 o 
   9   1   6       50.08       56.92      2.87 o 
  10   1   6       64.65       62.78      2.76 o 
  11   1   6        0.09        0.81      0.91 o 
 -12   2   6       95.53       67.76      4.23 o 
 -11   2   6      148.06      120.45      6.91 o 
 -10   2   6        0.61        2.71      1.06 o 
  -9   2   6      408.24      563.84     23.25 o 
  -8   2   6      293.47      410.05     12.99 o 
  -7   2   6        2.37        4.02      0.56 o 
  -6   2   6      380.47      478.52     14.24 o 
  -5   2   6      116.08      138.77      5.01 o 
  -3   2   6      250.94      232.04     18.79 o 
  -2   2   6      209.69      143.97      8.32 o 
  -1   2   6      168.02      123.87      7.29 o 
   0   2   6      621.39      491.95     27.65 o 
   1   2   6      962.29      900.01    109.02 o 
   2   2   6     1443.76     1393.82    203.83 o 
   3   2   6      241.96      193.65      7.95 o 
   4   2   6      533.59      513.02     18.03 o 
   5   2   6       45.40       34.43      1.73 o 
   6   2   6       10.52       11.36      1.35 o 
   7   2   6      240.82      268.69     10.84 o 
   8   2   6      136.17      149.46      6.41 o 
   9   2   6        6.63        6.85      1.35 o 
  10   2   6        5.43        5.86      0.85 o 
  11   2   6        1.98        0.81      1.62 o 
 -12   3   6        2.72        2.77      0.81 o 
 -11   3   6       45.47       39.51      2.45 o 
 -10   3   6      508.69      542.07     25.38 o 
  -9   3   6        7.39        9.70      1.20 o 
  -8   3   6     1159.78     1668.26     68.92 o 
  -7   3   6      159.73      259.84      8.82 o 
  -6   3   6      329.77      444.80     14.76 o 
  -5   3   6        5.40        5.68      0.65 o 
  -4   3   6       31.14       37.79      1.91 o 
  -3   3   6       14.24       20.23      2.76 o 
  -2   3   6        6.96        5.52      0.84 o 
  -1   3   6      705.01      643.82     48.23 o 
   0   3   6     1526.60     1506.57    112.38 o 
   1   3   6      230.36      230.89     14.23 o 
   2   3   6       98.35      119.89      6.33 o 
   3   3   6        0.00        2.43      0.69 o 
   4   3   6        0.99        1.58      0.64 o 
   5   3   6       20.72       26.55      1.93 o 
   6   3   6        6.31        4.84      0.85 o 
   7   3   6       28.35       32.77      2.45 o 
   8   3   6      275.52      319.85     11.48 o 
   9   3   6        7.26        9.35      1.03 o 
  10   3   6        1.41        2.52      0.70 o 
 -12   4   6        0.63        2.34      2.23 o 
 -11   4   6       60.04       44.73      4.11 o 
 -10   4   6       82.21       77.78      3.67 o 
  -9   4   6       16.20       19.00      1.51 o 
  -8   4   6        1.86        4.82      0.99 o 
  -7   4   6      231.02      291.97     14.48 o 
  -6   4   6       44.60       58.06      2.91 o 
  -5   4   6        6.34        7.77      1.53 o 
  -4   4   6      582.90      530.84     25.21 o 
  -3   4   6      120.37      111.94      4.45 o 
  -2   4   6        3.59        1.60      0.51 o 
  -1   4   6       29.15       59.06      3.87 o 
   0   4   6      373.67      324.13     15.05 o 
   1   4   6      466.76      503.34     27.06 o 
   2   4   6        3.01        3.38      0.68 o 
   3   4   6       14.67        7.04      0.78 o 
   4   4   6        1.46        1.82      0.83 o 
   5   4   6       28.18       37.75      2.15 o 
   6   4   6        1.13        0.28      0.95 o 
   7   4   6       61.78       71.14      3.67 o 
   8   4   6        2.77        4.88      1.09 o 
   9   4   6       13.28       12.95      1.43 o 
  10   4   6        1.06        0.23      1.62 o 
 -11   5   6       85.37       59.55      3.97 o 
 -10   5   6      188.19      169.01      7.89 o 
  -9   5   6       28.71       33.44      2.33 o 
  -8   5   6      489.40      613.49     24.28 o 
  -7   5   6       99.24      129.31      5.90 o 
  -6   5   6       25.07       28.16      1.76 o 
  -5   5   6        3.15        3.03      0.82 o 
  -4   5   6       14.99       13.22      1.04 o 
  -3   5   6       85.11       78.70      4.47 o 
  -2   5   6       27.42       27.82      1.70 o 
  -1   5   6       14.61       15.33      0.98 o 
   0   5   6       62.99       66.03      3.79 o 
   1   5   6      118.54      129.48      6.24 o 
   2   5   6       22.84       25.67      1.77 o 
   3   5   6       69.27       82.45      4.44 o 
   4   5   6      137.48      155.88      9.38 o 
   5   5   6       37.52       44.09      2.78 o 
   6   5   6        9.65       11.25      1.42 o 
   7   5   6       12.94       10.14      1.42 o 
   8   5   6       19.33       18.62      1.76 o 
   9   5   6       43.34       44.90      3.98 o 
 -10   6   6       53.93       38.14      2.93 o 
  -9   6   6        0.35        0.05      1.02 o 
  -8   6   6       72.98       85.93      5.41 o 
  -7   6   6      177.64      216.45     20.85 o 
  -6   6   6       99.56      136.10      9.58 o 
  -5   6   6      152.63      154.91     17.51 o 
  -4   6   6      222.33      233.13     11.68 o 
  -3   6   6       34.94       44.73      2.99 o 
  -2   6   6       47.53       50.95      2.96 o 
  -1   6   6       37.64       53.31      3.12 o 
   0   6   6        6.29        5.35      0.83 o 
   1   6   6        3.53        6.05      0.97 o 
   2   6   6      237.87      213.90     11.25 o 
   3   6   6       56.91       57.52      3.27 o 
   4   6   6       12.42       12.76      1.76 o 
   5   6   6       31.39       31.96      3.05 o 
   6   6   6        0.11       -0.83      1.26 o 
   7   6   6       19.66       23.99      2.45 o 
   8   6   6       14.61       14.33      1.96 o 
   9   6   6        8.75       12.59      2.44 o 
  -9   7   6        5.07        6.22      1.25 o 
  -8   7   6        1.64        1.12      1.15 o 
  -7   7   6      155.91      168.93     11.88 o 
  -6   7   6      183.74      164.56     19.15 o 
  -5   7   6        7.17        9.40      1.55 o 
  -4   7   6        3.47        2.53      1.20 o 
  -3   7   6        3.60        3.80      1.01 o 
  -2   7   6        8.79       15.02      1.73 o 
  -1   7   6       30.90       38.77      2.29 o 
   0   7   6       26.40       21.88      1.99 o 
   1   7   6       68.00       79.44      6.42 o 
   2   7   6      135.40      151.38      8.67 o 
   3   7   6      275.10      266.61     12.60 o 
   4   7   6       41.47       51.18      3.76 o 
   5   7   6       35.80       38.30      3.38 o 
   6   7   6       38.15       43.24      3.49 o 
   7   7   6        5.60        1.79      1.47 o 
   8   7   6       36.72       30.48      4.06 o 
  -8   8   6        1.27        2.84      1.54 o 
  -7   8   6       14.13       15.10      2.77 o 
  -6   8   6        9.74       12.55      2.46 o 
  -5   8   6       14.52       12.42      1.73 o 
  -4   8   6       51.33       55.94      4.85 o 
  -3   8   6      145.55      137.31      7.15 o 
  -2   8   6        8.14        9.27      1.42 o 
  -1   8   6       29.14       33.07      3.76 o 
   0   8   6        5.59        5.24      1.07 o 
   1   8   6       29.29       33.60      2.53 o 
   2   8   6       21.15       21.35      1.88 o 
   3   8   6        4.00        3.34      1.01 o 
   4   8   6        1.65        3.43      2.15 o 
   5   8   6       59.29       54.12      4.59 o 
   6   8   6        0.58        0.70      1.70 o 
  -6   9   6       58.74       41.88      4.49 o 
  -5   9   6       29.07       38.09      5.53 o 
  -4   9   6        0.08        0.76      1.29 o 
  -3   9   6        0.04        1.14      1.14 o 
  -2   9   6       13.37       15.10      2.12 o 
  -1   9   6       68.72       56.97      4.88 o 
   0   9   6      150.85      129.79      8.49 o 
   1   9   6      150.23      145.92      8.39 o 
   2   9   6      192.05      170.35     10.53 o 
   4   9   6       61.39       62.96      6.15 o 
   5   9   6        1.96        2.62      1.42 o 
  -4  10   6        6.63        1.62      3.25 o 
  -3  10   6        2.73        0.41      1.04 o 
  -2  10   6        1.00       -0.25      1.04 o 
  -1  10   6       13.89       10.97      1.48 o 
   0  10   6        0.10        0.00      0.81 o 
   1  10   6       16.47       13.81      2.03 o 
 -12   1   7       31.41       22.53      1.88 o 
 -11   1   7       19.50       16.83      1.56 o 
 -10   1   7       18.44       17.73      1.45 o 
  -9   1   7       11.97       16.89      1.17 o 
  -8   1   7       15.90       22.41      1.12 o 
  -7   1   7       92.24      123.05      4.18 o 
  -6   1   7        1.75        2.33      0.49 o 
  -5   1   7      150.00      164.14      6.24 o 
  -4   1   7       82.96       84.94      7.22 o 
  -3   1   7        0.70        1.02      1.42 o 
  -2   1   7      232.36      173.88     11.56 o 
  -1   1   7        2.92        1.29      0.51 o 
   0   1   7      599.08      398.32     20.13 o 
   1   1   7      126.32       85.07      5.19 o 
   2   1   7       39.10       48.85      2.95 o 
   3   1   7      383.51      314.06      9.64 o 
   4   1   7       83.77       80.67      3.44 o 
   5   1   7        1.80        2.20      0.82 o 
   6   1   7        2.50        2.70      0.91 o 
   7   1   7        1.38        4.17      1.03 o 
   8   1   7        0.89        1.20      0.79 o 
   9   1   7        5.41        7.80      1.04 o 
  10   1   7       47.33       40.18      1.88 o 
 -12   2   7        5.61        5.94      1.16 o 
 -11   2   7      143.95      135.65      6.12 o 
 -10   2   7       35.14       42.85      2.50 o 
  -9   2   7       24.84       32.14      2.18 o 
  -8   2   7       13.13       20.78      1.11 o 
  -7   2   7      324.27      429.51     12.90 o 
  -6   2   7      479.96      649.20     20.66 o 
  -5   2   7      337.24      391.83     12.22 o 
  -4   2   7      647.89      605.60     22.22 o 
  -3   2   7     1598.07     1404.14    158.31 o 
  -2   2   7     1445.15     1027.00    115.42 o 
  -1   2   7       34.69       29.67      4.47 o 
   0   2   7       54.31       39.85      5.69 o 
   1   2   7      436.99      423.90     52.56 o 
   2   2   7        2.62        1.24      0.69 o 
   3   2   7      197.39      159.24      5.22 o 
   4   2   7       34.93       34.84      1.62 o 
   5   2   7       19.87       20.46      1.16 o 
   6   2   7        1.08        2.27      0.88 o 
   7   2   7       14.06       15.45      1.21 o 
   8   2   7        2.36        1.82      1.06 o 
   9   2   7        0.12        0.43      0.88 o 
  10   2   7        3.14        2.05      0.79 o 
 -12   3   7       39.28       29.53      1.93 o 
 -11   3   7       59.80       56.53      3.31 o 
 -10   3   7      309.88      367.12     17.38 o 
  -9   3   7      254.67      360.14     17.03 o 
  -8   3   7      239.70      331.58     11.22 o 
  -7   3   7       65.09       93.09      3.52 o 
  -6   3   7        1.92        2.22      0.72 o 
  -5   3   7        6.68       11.33      0.90 o 
  -4   3   7      406.88      410.17     12.85 o 
  -3   3   7      294.60      302.78     16.30 o 
  -2   3   7        0.06        3.55      1.82 o 
  -1   3   7       45.89       35.12      2.17 o 
   0   3   7        0.00        0.27      0.46 o 
   1   3   7        0.06       -0.08      0.53 o 
   2   3   7      209.29      173.04      7.07 o 
   3   3   7       17.01        8.20      1.06 o 
   4   3   7      114.46      123.96      4.75 o 
   5   3   7       18.19       22.11      1.77 o 
   6   3   7        7.42        8.10      1.11 o 
   7   3   7       13.71       13.50      1.25 o 
   8   3   7        6.49        7.07      1.15 o 
   9   3   7        4.71        5.63      0.94 o 
  10   3   7       21.19       18.64      1.61 o 
 -11   4   7      454.01      370.11     16.13 o 
 -10   4   7      211.86      224.29      9.99 o 
  -9   4   7      385.18      480.79     22.52 o 
  -8   4   7      352.87      484.72     21.94 o 
  -7   4   7      493.24      658.59     27.62 o 
  -6   4   7      266.17      390.57     18.79 o 
  -5   4   7        0.03        0.21      0.54 o 
  -4   4   7       18.55       24.91      1.34 o 
  -3   4   7        0.03        0.41      0.47 o 
  -2   4   7      120.25       97.44      3.93 o 
  -1   4   7      213.61      164.34      6.76 o 
   0   4   7        6.86        8.38      0.81 o 
   1   4   7      430.36      453.85     21.01 o 
   2   4   7      649.66      596.13     21.91 o 
   3   4   7       15.67       17.01      1.59 o 
   4   4   7       68.70       69.47      3.40 o 
   5   4   7      205.08      220.70      9.96 o 
   6   4   7      128.23      134.52      5.60 o 
   7   4   7        1.32        0.73      1.03 o 
   8   4   7        0.00       -0.84      0.84 o 
   9   4   7        2.02        2.44      1.62 o 
  10   4   7        1.42        2.44      1.62 o 
 -11   5   7      139.46       89.97      5.43 o 
 -10   5   7       69.23       63.89      3.99 o 
  -9   5   7       31.70       41.95      2.63 o 
  -8   5   7      291.82      359.12     15.28 o 
  -7   5   7        7.37        9.86      1.06 o 
  -6   5   7      185.29      288.22     13.11 o 
  -5   5   7       48.87       51.80      3.27 o 
  -4   5   7       61.35       65.05      2.94 o 
  -3   5   7      258.85      276.63     11.91 o 
  -2   5   7        0.03       -0.21      0.54 o 
  -1   5   7        1.14        0.75      0.60 o 
   0   5   7      117.79      107.24      4.97 o 
   1   5   7        1.29        2.91      0.66 o 
   2   5   7       25.66       27.97      2.08 o 
   3   5   7       37.52       36.62      2.82 o 
   4   5   7       26.73       30.74      2.22 o 
   5   5   7        0.10        1.86      1.16 o 
   6   5   7       37.24       41.98      3.21 o 
   7   5   7        0.41        1.52      1.41 o 
   8   5   7       24.26       28.16      3.05 o 
   9   5   7        0.05        2.19      1.19 o 
 -10   6   7       15.87       17.24      1.46 o 
  -9   6   7       13.77       11.57      1.40 o 
  -8   6   7       87.52      106.64      8.06 o 
  -7   6   7      579.30      658.45     43.31 o 
  -6   6   7       89.20      110.04     15.39 o 
  -5   6   7        3.19        2.63      0.96 o 
  -4   6   7      166.20      177.01     15.05 o 
  -3   6   7      207.24      207.28     12.30 o 
  -2   6   7       62.88       69.03      3.95 o 
  -1   6   7      130.67      121.55      6.53 o 
   0   6   7      129.24      116.94      5.87 o 
   1   6   7       57.64       70.59      3.32 o 
   2   6   7      112.29      112.71      6.06 o 
   3   6   7       33.76       37.90      2.18 o 
   4   6   7        2.11        1.68      1.76 o 
   5   6   7       40.52       41.90      6.57 o 
   6   6   7        4.21        6.39      1.63 o 
   7   6   7      111.45      119.24      8.50 o 
   8   6   7        1.12        0.55      1.20 o 
  -9   7   7        0.27       -1.45      1.67 o 
  -8   7   7        0.19        0.89      1.02 o 
  -7   7   7        5.89        7.36      1.56 o 
  -6   7   7      156.52      132.49     15.88 o 
  -5   7   7      225.02      211.99     13.53 o 
  -4   7   7       11.39        8.17      1.58 o 
  -3   7   7        0.22        0.99      1.09 o 
  -2   7   7       13.80       13.95      1.34 o 
  -1   7   7      256.40      229.12     11.72 o 
   0   7   7       21.66       24.21      2.34 o 
   1   7   7        4.62        4.59      1.07 o 
   2   7   7       87.59       95.94      9.69 o 
   3   7   7       47.37       55.06      3.32 o 
   4   7   7       49.37       43.69      3.33 o 
   5   7   7        0.08       -0.48      1.40 o 
   6   7   7       72.21       67.25      8.47 o 
   7   7   7        2.89        7.17      2.43 o 
  -8   8   7       36.59       26.67      4.67 o 
  -7   8   7       90.68       57.48      6.10 o 
  -6   8   7       45.51       32.38      3.90 o 
  -5   8   7       21.42       24.91      4.95 o 
  -4   8   7       34.60       32.19      5.77 o 
  -3   8   7       18.84       16.10      1.80 o 
  -2   8   7       26.83       25.26      2.60 o 
  -1   8   7       83.47       66.98      5.15 o 
   0   8   7      123.15      105.01      9.05 o 
   1   8   7        5.73        7.52      1.44 o 
   2   8   7        0.04       -0.27      0.72 o 
   3   8   7       26.83       34.23      4.28 o 
   4   8   7        7.36        7.63      1.85 o 
   5   8   7        0.04        1.45      2.26 o 
   6   8   7        0.03        1.82      1.28 o 
  -6   9   7        6.83        6.50      3.25 o 
  -5   9   7      230.90      148.61     12.54 o 
  -4   9   7       21.75       17.14      4.14 o 
  -3   9   7        2.13        2.62      1.42 o 
  -2   9   7        1.93        1.17      1.04 o 
  -1   9   7        0.02       -0.38      0.74 o 
   0   9   7       61.49       62.10      7.52 o 
   1   9   7        9.99       10.53      1.91 o 
   2   9   7       17.33       20.42      2.13 o 
   3   9   7        1.69        1.62      1.82 o 
   4   9   7       22.11       12.51      2.46 o 
  -2  10   7        2.85        1.62      0.81 o 
  -1  10   7       20.89       16.25      2.44 o 
   0  10   7        8.09        6.09      1.22 o 
 -12   0   8       28.13       18.20      3.86 o 
 -11   0   8       30.56       32.06      3.86 o 
 -10   0   8      275.22      305.51     19.19 o 
  -9   0   8       11.01       11.88      1.67 o 
  -8   0   8     1615.73     2094.39     86.86 o 
  -7   0   8        3.74        9.43      1.06 o 
  -6   0   8        6.05       15.54      1.23 o 
  -5   0   8       35.27       46.80      2.83 o 
  -4   0   8       92.25       84.28      3.96 o 
  -3   0   8     2708.02     2401.35    181.69 o 
  -2   0   8     2025.06     1154.82    130.16 o 
  -1   0   8      418.63      201.56     23.40 o 
   0   0   8      532.44      339.99     38.69 o 
   1   0   8       20.71       11.26      1.65 o 
   2   0   8      316.10      292.94     12.43 o 
   3   0   8       69.15       80.66      4.45 o 
   4   0   8        1.54       -0.19      0.85 o 
   5   0   8      185.77      194.16      8.57 o 
   6   0   8       23.67       24.77      1.92 o 
   7   0   8      177.10      227.74     11.49 o 
   8   0   8       21.02       23.07      2.11 o 
   9   0   8        0.00        4.39      3.04 o 
  10   0   8      156.05      147.74     25.67 o 
 -12   1   8       54.19       41.21      2.80 o 
 -11   1   8       82.91       82.88      4.08 o 
 -10   1   8       69.98       67.96      3.58 o 
  -9   1   8     1585.73     2193.12     68.34 o 
  -8   1   8      498.96      616.70     19.51 o 
  -7   1   8      605.92      796.02     25.06 o 
  -6   1   8        5.24        6.80      0.57 o 
  -5   1   8      174.75      236.05      7.12 o 
  -4   1   8      682.72      689.76     25.32 o 
  -3   1   8       63.71       68.51      2.98 o 
  -2   1   8     5410.30     3936.15    440.97 o 
  -1   1   8     3086.63     2123.39    168.11 o 
   0   1   8      270.18      158.23     18.81 o 
   1   1   8       10.14        5.50      0.81 o 
   2   1   8        9.44       10.69      0.79 o 
   3   1   8       77.19       95.27      3.23 o 
   4   1   8      178.10      205.46      7.00 o 
   5   1   8       37.88       49.64      2.42 o 
   6   1   8        1.70        0.32      0.83 o 
   7   1   8       19.82       26.94      1.68 o 
   8   1   8       12.02       13.32      1.45 o 
   9   1   8      144.55      155.72      6.09 o 
  10   1   8       70.13       61.87      3.66 o 
 -12   2   8        2.48        3.47      1.08 o 
 -11   2   8       13.15       12.22      1.27 o 
 -10   2   8      178.17      186.10      8.12 o 
  -9   2   8      580.96      746.19     24.38 o 
  -8   2   8      446.29      553.29     17.63 o 
  -7   2   8       36.45       46.62      1.77 o 
  -6   2   8      477.77      578.37     18.62 o 
  -5   2   8      377.70      388.49     12.30 o 
  -4   2   8      165.53      163.20      5.62 o 
  -3   2   8      277.20      255.91      8.62 o 
  -2   2   8      208.55      157.65      5.85 o 
  -1   2   8        7.68        7.79      0.91 o 
   0   2   8        9.09       11.52      0.80 o 
   1   2   8       48.80       42.26      1.78 o 
   2   2   8        4.94        6.92      0.64 o 
   3   2   8       56.00       48.06      1.86 o 
   4   2   8        0.02        0.65      0.97 o 
   5   2   8        0.21       -0.32      0.71 o 
   6   2   8       18.29       18.17      1.54 o 
   7   2   8       70.49       92.95      3.57 o 
   8   2   8       13.50       17.37      1.24 o 
   9   2   8        1.56        4.02      0.96 o 
  10   2   8       41.20       40.91      1.96 o 
 -12   3   8        9.63        7.40      1.83 o 
 -11   3   8        0.34        0.85      0.96 o 
 -10   3   8      289.39      308.01     14.59 o 
  -9   3   8      748.38     1046.64     47.91 o 
  -8   3   8        0.16       -0.16      0.71 o 
  -7   3   8      117.77      159.77      5.70 o 
  -6   3   8       43.00       60.24      2.40 o 
  -5   3   8      275.21      336.32     10.59 o 
  -4   3   8       68.42       59.81      2.18 o 
  -3   3   8        0.24        1.17      0.51 o 
  -2   3   8     1299.07     1108.11     34.15 o 
  -1   3   8       23.10       19.28      1.01 o 
   0   3   8      364.65      296.19     10.45 o 
   1   3   8       34.78       30.13      1.39 o 
   2   3   8      306.14      296.83      9.71 o 
   3   3   8      573.21      537.15     19.81 o 
   4   3   8       64.63       69.12      3.67 o 
   5   3   8       19.78       24.07      2.13 o 
   6   3   8       12.95       16.36      1.22 o 
   7   3   8        5.66        5.28      1.07 o 
   8   3   8        0.41       -0.80      0.93 o 
   9   3   8       92.64      113.57      4.67 o 
  10   3   8       26.34       28.85      3.25 o 
 -11   4   8        1.44        0.03      1.00 o 
 -10   4   8       14.94       22.70      1.66 o 
  -9   4   8       15.23       20.91      1.53 o 
  -8   4   8      120.19      149.12      6.73 o 
  -7   4   8       90.06      145.73      6.67 o 
  -6   4   8     1235.65     1434.83     68.18 o 
  -5   4   8       12.42       18.15      1.12 o 
  -4   4   8      162.13      158.74      6.16 o 
  -3   4   8       85.54       80.69      3.35 o 
  -2   4   8        0.65       -0.33      0.51 o 
  -1   4   8        0.86        1.48      0.52 o 
   0   4   8        1.61        0.67      0.53 o 
   1   4   8       24.69       22.14      1.28 o 
   2   4   8       50.22       47.15      2.27 o 
   3   4   8        4.93        3.80      0.77 o 
   4   4   8       16.15       17.93      1.73 o 
   5   4   8       31.67       35.79      4.27 o 
   6   4   8        1.62        2.68      0.92 o 
   7   4   8        0.00       -0.92      1.13 o 
   8   4   8       33.21       40.60      2.82 o 
   9   4   8        6.94        3.05      1.42 o 
 -11   5   8        0.30       -1.22      1.22 o 
 -10   5   8       42.51       34.33      2.18 o 
  -9   5   8      264.83      265.62     12.25 o 
  -8   5   8      317.84      371.27     15.84 o 
  -7   5   8       25.00       34.60      2.09 o 
  -6   5   8      121.79      144.77      9.71 o 
  -5   5   8      596.46      667.10     30.13 o 
  -4   5   8      333.38      326.47     13.52 o 
  -3   5   8      149.71      155.04      7.59 o 
  -2   5   8      243.57      213.02      7.32 o 
  -1   5   8       40.63       31.47      1.55 o 
   0   5   8       46.56       42.02      3.04 o 
   1   5   8       18.19       15.90      1.15 o 
   2   5   8       30.57       33.74      1.79 o 
   3   5   8       49.17       55.19      2.89 o 
   4   5   8       19.53       22.01      1.85 o 
   5   5   8       24.96       26.75      2.85 o 
   6   5   8        0.15        0.19      1.03 o 
   7   5   8        4.58        2.54      1.01 o 
   8   5   8        2.51        2.02      1.20 o 
 -10   6   8       16.96       11.84      1.55 o 
  -9   6   8       88.99       79.97      4.21 o 
  -8   6   8       29.54       31.29      2.93 o 
  -7   6   8       41.71       55.83      5.10 o 
  -6   6   8       95.35      103.60     10.40 o 
  -5   6   8      188.37      221.37     11.40 o 
  -4   6   8      242.94      286.89     17.72 o 
  -3   6   8       35.52       26.70      2.31 o 
  -2   6   8       44.83       36.94      2.07 o 
  -1   6   8        1.31        0.91      0.78 o 
   0   6   8        6.16        6.34      0.86 o 
   1   6   8       21.11       22.36      1.53 o 
   2   6   8        7.98        7.06      0.94 o 
   3   6   8        0.05        0.11      0.90 o 
   4   6   8        0.00        1.29      1.19 o 
   5   6   8       63.35       68.36      4.51 o 
   6   6   8       14.02       14.36      3.58 o 
   7   6   8        1.51        1.67      1.01 o 
   8   6   8        0.01        0.81      1.22 o 
  -9   7   8        3.55        9.17      1.59 o 
  -8   7   8       17.64       21.94      2.21 o 
  -7   7   8       35.31       40.25      7.19 o 
  -6   7   8        0.00        0.48      1.03 o 
  -5   7   8        4.99        5.48      1.18 o 
  -4   7   8      311.82      324.94     17.78 o 
  -3   7   8      324.79      309.48     15.71 o 
  -2   7   8       10.84       10.41      1.44 o 
  -1   7   8       17.08       13.09      1.52 o 
   0   7   8        0.07        0.17      0.71 o 
   1   7   8        0.24        0.46      0.82 o 
   2   7   8       17.50       18.32      1.91 o 
   3   7   8       25.87       26.24      2.81 o 
   4   7   8       63.84       68.16      6.46 o 
   5   7   8       59.52       61.55      4.53 o 
   6   7   8       40.30       40.21      3.25 o 
   7   7   8       14.79       15.03      2.84 o 
  -8   8   8        8.34        9.75      3.66 o 
  -7   8   8        4.14        1.91      2.03 o 
  -6   8   8        1.90        3.60      1.53 o 
  -5   8   8        1.16        0.92      1.21 o 
  -4   8   8        5.17        2.44      1.24 o 
  -3   8   8       24.28       28.74      2.50 o 
  -2   8   8        0.22        0.53      1.91 o 
  -1   8   8       10.60        7.29      1.62 o 
   0   8   8        2.52        2.87      1.10 o 
   1   8   8       14.74       16.40      1.72 o 
   2   8   8       30.88       30.11      4.22 o 
   3   8   8        9.56       11.79      2.02 o 
   4   8   8        5.85        5.95      1.47 o 
   5   8   8       15.42        9.65      1.65 o 
  -5   9   8       21.78       12.20      1.82 o 
  -4   9   8       74.54       74.12     10.98 o 
  -3   9   8       50.86       50.71      9.76 o 
  -2   9   8        7.82        6.50      1.78 o 
  -1   9   8       49.25       36.22      4.27 o 
   0   9   8       27.49       26.43     13.82 o 
   1   9   8        0.38       -0.33      0.70 o 
   2   9   8       12.81       10.57      1.35 o 
 -12   1   9       11.73       11.36      1.37 o 
 -11   1   9        6.17        6.75      1.09 o 
 -10   1   9        0.93        0.68      1.00 o 
  -9   1   9       53.45       72.04      2.72 o 
  -8   1   9       39.13       45.58      1.82 o 
  -7   1   9        3.69        7.55      0.78 o 
  -6   1   9       17.57       18.78      1.06 o 
  -5   1   9       78.56       81.73      2.77 o 
  -4   1   9       11.54       11.69      0.78 o 
  -3   1   9      217.67      184.30      5.57 o 
  -2   1   9      627.89      522.32     17.07 o 
  -1   1   9      273.04      239.45      7.53 o 
   0   1   9      196.66      149.56      4.59 o 
   1   1   9       49.46       42.99      1.64 o 
   2   1   9        8.76        4.70      0.73 o 
   3   1   9       68.18       68.70      2.67 o 
   4   1   9       48.76       41.06      1.85 o 
   5   1   9        2.37        2.47      0.90 o 
   6   1   9        5.05        4.10      1.33 o 
   7   1   9        3.48        2.51      1.10 o 
   8   1   9        4.76        7.28      0.94 o 
   9   1   9        0.58        0.84      0.65 o 
  10   1   9        0.02        0.41      1.22 o 
 -12   2   9       11.72        8.94      1.62 o 
 -11   2   9        0.07        1.68      0.88 o 
 -10   2   9        5.37        7.81      1.17 o 
  -9   2   9       77.01      108.24      4.38 o 
  -8   2   9     1393.87     1878.64     63.04 o 
  -7   2   9       13.13       16.76      1.25 o 
  -6   2   9      170.25      202.07      7.23 o 
  -5   2   9      113.84      125.83      4.27 o 
  -4   2   9      273.96      263.31      9.27 o 
  -3   2   9      824.75      750.71     26.65 o 
  -2   2   9       79.10       69.62      2.86 o 
  -1   2   9      139.68      123.13      4.70 o 
   0   2   9      346.13      298.21      9.14 o 
   1   2   9      124.09      105.21      3.50 o 
   2   2   9       17.96       25.40      1.18 o 
   3   2   9        7.20       10.92      0.92 o 
   4   2   9       60.64       59.25      2.27 o 
   5   2   9      111.87      122.60      4.45 o 
   6   2   9       64.94       68.87      3.08 o 
   7   2   9        0.10       -0.94      1.04 o 
   8   2   9        9.46       11.95      1.48 o 
   9   2   9        0.88        0.81      1.10 o 
 -11   3   9        0.12        1.44      1.12 o 
 -10   3   9       10.21       15.76      1.37 o 
  -9   3   9       47.48       60.96      3.15 o 
  -8   3   9      207.04      290.49      9.89 o 
  -7   3   9      122.90      166.50      5.85 o 
  -6   3   9      716.38      916.00     29.94 o 
  -5   3   9      569.15      641.97     19.47 o 
  -4   3   9        9.05        5.46      0.74 o 
  -3   3   9       32.94       27.69      1.27 o 
  -2   3   9      287.54      273.65      8.63 o 
  -1   3   9      150.83      114.47      3.95 o 
   0   3   9        1.62        3.96      0.67 o 
   1   3   9       14.57       11.71      0.86 o 
   2   3   9       15.55       17.24      1.06 o 
   3   3   9       30.47       38.71      1.93 o 
   4   3   9      114.87      119.89      4.57 o 
   5   3   9       22.03       24.73      1.53 o 
   6   3   9        8.29        9.53      1.42 o 
   7   3   9       19.55       20.19      1.58 o 
   8   3   9        5.82        4.48      1.70 o 
   9   3   9       19.50       23.61      1.45 o 
 -11   4   9        6.74        3.98      1.07 o 
 -10   4   9      159.84      161.69      8.55 o 
  -9   4   9      120.49      141.35      6.38 o 
  -8   4   9     1722.77     2118.85    101.97 o 
  -7   4   9      166.99      217.25      9.58 o 
  -6   4   9     1315.00     1612.86     84.42 o 
  -5   4   9      410.20      435.23     16.09 o 
  -4   4   9      460.14      481.77     18.70 o 
  -3   4   9     1221.65     1128.87     39.24 o 
  -2   4   9        1.97        0.48      0.51 o 
  -1   4   9      107.23       87.84      3.63 o 
   0   4   9       67.06       68.39      2.91 o 
   1   4   9       60.66       60.60      2.75 o 
   2   4   9      224.66      209.55      7.96 o 
   3   4   9      225.83      230.02      9.77 o 
   4   4   9      153.51      183.55      8.40 o 
   5   4   9        4.49        5.95      1.05 o 
   6   4   9        2.78        2.37      1.00 o 
   7   4   9        3.70        4.19      1.34 o 
   8   4   9       36.90       45.61      2.97 o 
 -10   5   9        0.33       -0.49      0.73 o 
  -9   5   9       10.90       10.13      1.29 o 
  -8   5   9      284.22      343.06     14.77 o 
  -7   5   9        1.74        0.95      0.84 o 
  -6   5   9      188.18      229.85     15.06 o 
  -5   5   9      658.85      697.53     28.13 o 
  -4   5   9       44.29       44.22      2.32 o 
  -3   5   9      425.05      406.36     14.26 o 
  -2   5   9       31.58       29.31      1.60 o 
  -1   5   9       21.11       20.50      1.21 o 
   0   5   9       37.47       32.83      1.76 o 
   1   5   9        1.70        1.21      0.67 o 
   2   5   9        1.21        1.60      0.60 o 
   3   5   9        0.92        0.41      0.71 o 
   4   5   9      128.79      159.46      7.76 o 
   5   5   9        3.44        4.85      1.23 o 
   6   5   9       10.43       12.32      1.50 o 
   7   5   9        5.06        3.46      1.26 o 
   8   5   9        0.24       -0.15      1.04 o 
 -10   6   9        5.50        4.87      1.22 o 
  -9   6   9       11.76       10.26      1.26 o 
  -8   6   9      263.15      294.43     16.83 o 
  -7   6   9        7.85        7.17      1.11 o 
  -6   6   9        2.63        3.46      1.77 o 
  -5   6   9      100.53      109.85      9.03 o 
  -4   6   9      685.21      674.65     33.52 o 
  -3   6   9      710.10      731.96     48.05 o 
  -2   6   9       40.07       28.93      1.78 o 
  -1   6   9       22.78       17.37      1.32 o 
   0   6   9       77.62       68.71      3.30 o 
   1   6   9        0.04        0.69      0.75 o 
   2   6   9       76.29       76.60      3.79 o 
   3   6   9       87.78       87.89      4.96 o 
   4   6   9        1.30        3.02      1.23 o 
   5   6   9        2.04        0.75      1.21 o 
   6   6   9        0.32        1.34      1.13 o 
   7   6   9        1.63        1.18      0.98 o 
  -8   7   9        7.58        7.14      1.87 o 
  -7   7   9      105.05       91.73      8.40 o 
  -6   7   9       63.16       54.56      4.39 o 
  -5   7   9      194.36      154.08     10.01 o 
  -4   7   9       49.11       50.26      3.52 o 
  -3   7   9      113.54       84.58      6.12 o 
  -2   7   9       37.85       36.15      2.95 o 
  -1   7   9       96.25       75.24      4.88 o 
   0   7   9       35.05       34.40      2.29 o 
   1   7   9        4.90        4.97      0.98 o 
   2   7   9       54.58       51.64      3.02 o 
   3   7   9       43.11       45.47      4.69 o 
   4   7   9       23.62       27.40      2.42 o 
   5   7   9       11.65       11.47      4.09 o 
   6   7   9        3.98        1.62      1.07 o 
  -7   8   9       35.86       29.30      3.31 o 
  -6   8   9       54.61       43.29      4.49 o 
  -5   8   9        3.68        0.79      1.34 o 
  -4   8   9       40.16       25.58      2.48 o 
  -3   8   9      383.73      369.07     28.05 o 
  -2   8   9       15.05       10.73      2.47 o 
  -1   8   9        0.52        1.28      1.04 o 
   0   8   9        0.68        1.07      0.87 o 
   1   8   9        0.05       -0.18      0.95 o 
   2   8   9       45.62       47.22      6.50 o 
   3   8   9       29.04       31.31      8.74 o 
   4   8   9        2.89        4.36      1.65 o 
   5   8   9        2.30        2.44      2.84 o 
  -4   9   9       12.63       12.94      4.27 o 
  -3   9   9       48.24       29.27      4.88 o 
  -2   9   9       29.68       24.79      3.25 o 
  -1   9   9       11.80       11.36      1.82 o 
   0   9   9        1.21        1.58      0.81 o 
   1   9   9        0.22        0.36      0.81 o 
   2   9   9        0.98        2.84      3.65 o 
 -11   0  10      373.67      312.62     37.85 o 
 -10   0  10       30.05       34.38      2.49 o 
  -9   0  10       37.50       48.36      3.16 o 
  -8   0  10       33.08       44.28      2.53 o 
  -7   0  10      252.12      337.23     14.48 o 
  -6   0  10      713.46      848.13     35.56 o 
  -5   0  10       20.21       20.53      2.99 o 
  -4   0  10       28.59       26.51      1.88 o 
  -3   0  10       41.41       38.81      2.86 o 
  -2   0  10      153.71      136.55      5.85 o 
  -1   0  10       58.26       64.37      2.86 o 
   0   0  10      712.90      593.68     22.52 o 
   1   0  10     1461.53     1320.24     49.33 o 
   2   0  10      112.02       96.01      4.17 o 
   3   0  10        4.53        8.69      1.31 o 
   4   0  10       20.25       20.98      1.72 o 
   5   0  10       57.11       64.47      3.70 o 
   6   0  10       16.29       15.98      1.88 o 
   7   0  10        0.09        1.45      1.31 o 
   8   0  10        2.76        3.07      1.38 o 
   9   0  10        0.01       -0.96      1.11 o 
 -12   1  10       22.47       15.03      2.44 o 
 -11   1  10      161.88      146.71      7.38 o 
 -10   1  10      407.40      474.89     24.18 o 
  -9   1  10      317.42      408.71     14.05 o 
  -8   1  10      643.97      858.97     27.03 o 
  -7   1  10      445.65      544.36     17.25 o 
  -6   1  10      115.22      188.40      5.56 o 
  -5   1  10        0.84        1.70      0.56 o 
  -4   1  10        6.46        7.13      0.70 o 
  -3   1  10        3.55        5.98      0.64 o 
  -2   1  10       73.62       68.32      2.34 o 
  -1   1  10      263.63      214.39      6.11 o 
   0   1  10       44.20       29.09      1.17 o 
   1   1  10      263.60      236.09      6.64 o 
   2   1  10      541.64      539.61     17.11 o 
   3   1  10       50.31       45.80      2.05 o 
   4   1  10        2.18        2.73      0.85 o 
   5   1  10        0.60        3.64      0.98 o 
   6   1  10        6.24        7.68      0.96 o 
   7   1  10        1.41        1.94      0.90 o 
   8   1  10        0.49       -0.03      0.73 o 
   9   1  10       15.22       15.36      1.09 o 
 -11   2  10       41.21       34.96      3.50 o 
 -10   2  10        8.31        8.83      1.16 o 
  -9   2  10       93.17      109.77      3.78 o 
  -8   2  10      181.29      211.47      7.03 o 
  -7   2  10      216.97      300.78      9.76 o 
  -6   2  10      131.33      182.18      6.65 o 
  -5   2  10      387.66      392.43     12.90 o 
  -4   2  10       13.62       11.90      0.87 o 
  -3   2  10       15.32        9.59      1.18 o 
  -2   2  10        0.42        0.59      0.68 o 
  -1   2  10        1.98        1.09      0.70 o 
   0   2  10      439.96      406.52     12.97 o 
   1   2  10      134.96      121.03      3.97 o 
   2   2  10      148.12      144.91      4.63 o 
   3   2  10       33.63       37.92      1.70 o 
   4   2  10        2.86        0.15      0.78 o 
   5   2  10        0.52        0.40      0.85 o 
   6   2  10        5.50        7.49      1.00 o 
   7   2  10        1.79        2.10      1.03 o 
   8   2  10        1.74        1.88      0.90 o 
   9   2  10        8.55        9.14      1.15 o 
 -11   3  10        1.09        3.41      0.90 o 
 -10   3  10       33.66       34.15      2.56 o 
  -9   3  10       19.26       16.01      1.14 o 
  -8   3  10      131.79      158.68      5.67 o 
  -7   3  10     1112.97     1465.36     47.61 o 
  -6   3  10      333.67      421.09     13.95 o 
  -5   3  10        9.77        7.28      0.70 o 
  -4   3  10      557.22      532.92     16.39 o 
  -3   3  10      316.84      315.45     10.22 o 
  -2   3  10       65.00       60.25      2.36 o 
  -1   3  10      101.68       91.73      3.30 o 
   0   3  10        1.85        2.85      0.60 o 
   1   3  10       25.56       26.05      1.24 o 
   2   3  10        4.76        5.59      0.73 o 
   3   3  10       11.09       21.11      1.33 o 
   4   3  10        6.52        5.85      0.91 o 
   5   3  10        1.58        2.49      1.07 o 
   6   3  10       17.28       20.27      1.91 o 
   7   3  10        0.07        1.14      1.00 o 
   8   3  10        3.11        2.40      0.93 o 
 -11   4  10       21.69       16.72      1.63 o 
 -10   4  10        9.58        8.06      1.02 o 
  -9   4  10      141.63      165.62      8.50 o 
  -8   4  10      115.12      122.04      7.52 o 
  -7   4  10      582.48      772.88     32.16 o 
  -6   4  10       13.74       10.78      1.07 o 
  -5   4  10      209.18      227.24      8.65 o 
  -4   4  10      132.65      127.02      5.14 o 
  -3   4  10      134.12      135.86      5.44 o 
  -2   4  10        5.93        5.35      0.79 o 
  -1   4  10       23.09       23.61      1.40 o 
   0   4  10       50.04       50.88      2.52 o 
   1   4  10        0.28        0.45      0.63 o 
   2   4  10       50.29       51.06      2.48 o 
   3   4  10        0.62        1.00      0.74 o 
   4   4  10        3.89        4.10      1.01 o 
   5   4  10       37.50       37.71      2.85 o 
   6   4  10        1.54        2.87      1.02 o 
   7   4  10        4.26        5.49      1.24 o 
   8   4  10        0.42        2.03      1.42 o 
 -10   5  10       21.69       18.57      1.43 o 
  -9   5  10       97.51       92.85      7.47 o 
  -8   5  10       28.03       21.85      1.58 o 
  -7   5  10        9.19        9.79      1.07 o 
  -6   5  10       11.96       18.40      1.73 o 
  -5   5  10      202.76      263.64     10.82 o 
  -4   5  10      808.43      799.47     32.24 o 
  -3   5  10      296.31      304.62     11.45 o 
  -2   5  10     1359.58     1290.71     46.67 o 
  -1   5  10      433.12      361.32     14.26 o 
   0   5  10       54.96       53.01      2.56 o 
   1   5  10        0.01        0.66      0.68 o 
   2   5  10       18.53       21.55      1.41 o 
   3   5  10       36.89       35.03      2.18 o 
   4   5  10       16.62       15.54      1.92 o 
   5   5  10        9.86       13.26      1.83 o 
   6   5  10        3.79        4.97      1.09 o 
   7   5  10       39.97       40.14      2.65 o 
  -9   6  10        1.58        1.38      1.11 o 
  -8   6  10       72.32       72.00      6.10 o 
  -7   6  10      220.53      211.64     13.77 o 
  -6   6  10      153.22      113.31      7.80 o 
  -5   6  10       43.05       50.85      3.10 o 
  -4   6  10       85.25       91.94      4.26 o 
  -3   6  10        5.29        3.68      0.95 o 
  -2   6  10       11.10       14.94      1.19 o 
  -1   6  10       16.24       14.29      1.22 o 
   0   6  10       55.51       54.67      2.56 o 
   1   6  10        2.56        1.27      0.73 o 
   2   6  10        0.70        1.17      0.82 o 
   3   6  10       23.13       23.94      1.96 o 
   4   6  10        0.80        0.72      0.97 o 
   5   6  10        4.09        4.39      1.34 o 
   6   6  10        0.57        1.14      1.29 o 
   7   6  10        0.24       -0.81      1.62 o 
  -8   7  10      132.43      121.54     11.46 o 
  -7   7  10       25.41       28.53      3.95 o 
  -6   7  10      112.59      102.78      8.59 o 
  -5   7  10       13.22       15.11      1.61 o 
  -4   7  10       94.03      100.31      6.14 o 
  -3   7  10       29.56       36.03      2.99 o 
  -2   7  10      130.15      134.71      9.80 o 
  -1   7  10       98.53       73.41      5.18 o 
   0   7  10       55.04       49.81      3.23 o 
   1   7  10        4.51        3.63      0.81 o 
   2   7  10        0.01       -0.32      0.86 o 
   3   7  10        8.31        7.16      1.58 o 
   4   7  10       10.84        9.44      2.56 o 
   5   7  10        4.48        4.13      1.11 o 
  -6   8  10       50.77       37.72      6.71 o 
  -5   8  10      163.05      133.35      9.92 o 
  -4   8  10        7.03        8.39      1.47 o 
  -3   8  10      117.34      105.57     18.32 o 
  -2   8  10        8.33        6.06      3.66 o 
  -1   8  10       68.63       56.05      5.11 o 
   0   8  10       14.68       13.26      1.87 o 
   1   8  10       24.34       25.38      2.82 o 
   2   8  10       20.93       20.32      2.50 o 
   3   8  10        2.82        2.84      1.82 o 
   4   8  10        4.30        6.50      3.25 o 
  -3   9  10        9.84        8.12      1.62 o 
  -2   9  10        5.48        7.31      1.62 o 
  -1   9  10       17.30       17.88      2.44 o 
   0   9  10        2.94        2.98      1.09 o 
 -11   1  11       23.96       18.36      1.72 o 
 -10   1  11       21.49       19.91      1.37 o 
  -9   1  11       52.63       70.88      2.68 o 
  -8   1  11       20.46       23.44      1.25 o 
  -7   1  11       18.11       26.30      1.45 o 
  -6   1  11      252.54      289.76      9.41 o 
  -5   1  11        4.22        6.50      0.67 o 
  -4   1  11        0.02       -0.26      0.61 o 
  -3   1  11      173.71      157.40      5.02 o 
  -2   1  11      141.68      117.79      3.76 o 
  -1   1  11      145.36      119.33      3.92 o 
   0   1  11       58.08       54.55      1.85 o 
   1   1  11      101.55      102.64      3.53 o 
   2   1  11       59.88       62.39      2.43 o 
   3   1  11        9.72       13.53      1.14 o 
   4   1  11       16.35       19.12      1.35 o 
   5   1  11        5.73        5.36      1.04 o 
   6   1  11        5.24        6.18      1.13 o 
   7   1  11        0.23        0.04      0.88 o 
   8   1  11        5.90        6.79      0.91 o 
 -11   2  11       29.59       25.91      1.79 o 
 -10   2  11        2.53        2.26      1.08 o 
  -9   2  11       46.74       40.59      1.77 o 
  -8   2  11        0.52        2.66      0.82 o 
  -7   2  11      299.79      358.78     13.54 o 
  -6   2  11      320.30      392.87     13.79 o 
  -5   2  11      582.67      625.75     20.37 o 
  -4   2  11       11.54       13.99      1.32 o 
  -3   2  11      620.98      562.98     20.12 o 
  -2   2  11      501.72      459.56     16.58 o 
  -1   2  11       83.33       65.55      3.60 o 
   0   2  11       76.90       58.01      2.59 o 
   1   2  11        0.28       -0.35      0.58 o 
   2   2  11        2.51        3.22      0.68 o 
   3   2  11       56.51       52.36      2.15 o 
   4   2  11       28.22       27.74      1.87 o 
   5   2  11       21.90       24.94      1.88 o 
   6   2  11        6.45        8.35      1.25 o 
   7   2  11        6.36        7.20      1.05 o 
   8   2  11       10.97       11.72      0.95 o 
 -11   3  11       11.10        6.04      1.20 o 
 -10   3  11        0.26        0.68      0.70 o 
  -9   3  11       40.64       43.85      1.97 o 
  -8   3  11       42.35       48.57      2.12 o 
  -7   3  11       18.96       15.29      1.13 o 
  -6   3  11     1496.61     1812.56     65.24 o 
  -5   3  11      284.32      316.44     10.06 o 
  -4   3  11      456.13      462.93     14.36 o 
  -3   3  11      744.73      672.05     23.68 o 
  -2   3  11      114.02      111.52      4.08 o 
  -1   3  11     1027.67      927.06     29.50 o 
   0   3  11       51.73       51.48      2.19 o 
   1   3  11       19.75       20.71      1.25 o 
   2   3  11        1.95        1.45      0.72 o 
   3   3  11        1.08        0.24      0.90 o 
   4   3  11        2.17        1.44      0.94 o 
   5   3  11       18.74       18.70      1.46 o 
   6   3  11       25.00       31.37      1.80 o 
   7   3  11        1.73        0.57      0.86 o 
   8   3  11        7.75        6.85      1.08 o 
 -10   4  11        0.22        1.49      0.80 o 
  -9   4  11       60.83       57.16      4.90 o 
  -8   4  11      103.74      107.93      5.83 o 
  -7   4  11        5.17        5.63      1.11 o 
  -6   4  11       68.79       88.41      5.85 o 
  -5   4  11      322.82      356.71     13.28 o 
  -4   4  11      255.95      259.24     10.28 o 
  -3   4  11     1063.28     1085.82     39.82 o 
  -2   4  11       95.77       91.20      3.90 o 
  -1   4  11      617.07      572.74     21.15 o 
   0   4  11       54.26       56.13      2.79 o 
   1   4  11       45.20       49.43      2.52 o 
   2   4  11       60.86       63.52      3.39 o 
   3   4  11       91.28       95.44      4.03 o 
   4   4  11       48.79       61.11      3.02 o 
   5   4  11       11.75       13.13      1.42 o 
   6   4  11        0.72        1.20      1.19 o 
   7   4  11        5.06        5.59      1.22 o 
 -10   5  11        0.70        0.41      1.22 o 
  -9   5  11        6.49        3.70      1.04 o 
  -8   5  11       48.56       52.72      2.81 o 
  -7   5  11       31.09       37.46      2.24 o 
  -6   5  11      596.82      764.58     33.98 o 
  -5   5  11      229.50      245.83     12.84 o 
  -4   5  11       49.94       51.90      2.59 o 
  -3   5  11      365.71      378.66     14.13 o 
  -2   5  11      177.00      157.56      6.39 o 
  -1   5  11      513.28      486.61     18.97 o 
   0   5  11      126.96      115.62      5.31 o 
   1   5  11        2.49        2.29      0.77 o 
   2   5  11        4.14        5.93      0.90 o 
   3   5  11        3.36        1.92      1.11 o 
   4   5  11       24.21       29.86      2.05 o 
   5   5  11       55.15       54.43      3.35 o 
   6   5  11       10.58       15.28      1.57 o 
   7   5  11        5.95        5.49      1.15 o 
  -9   6  11        8.23        5.28      2.23 o 
  -8   6  11        5.27        4.87      1.02 o 
  -7   6  11      132.50      149.37     11.64 o 
  -6   6  11        6.56        7.82      1.15 o 
  -5   6  11        0.02        1.25      0.88 o 
  -4   6  11        1.82        3.14      0.96 o 
  -3   6  11      142.43      155.86      6.74 o 
  -2   6  11      510.29      518.76     20.17 o 
  -1   6  11      719.22      628.58     32.79 o 
   0   6  11        1.93        1.83      0.90 o 
   1   6  11       64.50       57.60      2.83 o 
   2   6  11        0.18        0.39      0.73 o 
   3   6  11       47.05       54.60      2.81 o 
   4   6  11        8.64       10.52      1.32 o 
   5   6  11        0.80        0.41      1.24 o 
   6   6  11        0.78        1.22      1.62 o 
  -7   7  11        6.39        7.28      1.18 o 
  -6   7  11      252.93      192.89     12.05 o 
  -5   7  11       47.29       46.44      7.30 o 
  -4   7  11      139.80      132.27     10.32 o 
  -3   7  11      116.14      109.26      6.45 o 
  -2   7  11      141.88       98.50      9.13 o 
  -1   7  11      110.01       95.92      7.74 o 
   0   7  11       35.25       26.23      2.05 o 
   1   7  11        1.37        0.72      0.92 o 
   2   7  11       28.08       27.92      2.84 o 
   3   7  11        0.21       -1.46      1.65 o 
   4   7  11        7.23        6.98      2.09 o 
  -5   8  11        5.66        5.69      1.62 o 
  -4   8  11       18.53       15.84      2.84 o 
  -3   8  11        0.28        2.32      1.77 o 
  -2   8  11       48.89       37.12      3.75 o 
  -1   8  11       67.66       52.46      4.66 o 
   0   8  11       15.58       10.95      6.30 o 
   1   8  11        0.31        0.77      1.12 o 
   2   8  11        5.07        5.28      3.66 o 
 -11   0  12       36.60       31.77      3.45 o 
 -10   0  12      100.32       83.80      6.53 o 
  -9   0  12      248.31      281.65     13.82 o 
  -8   0  12      704.17      757.98     32.84 o 
  -7   0  12     1082.25     1178.32     49.22 o 
  -6   0  12      113.99      155.69      7.09 o 
  -5   0  12        0.49        1.11      1.08 o 
  -4   0  12       53.81       69.96      3.54 o 
  -3   0  12        5.25        8.52      1.26 o 
  -2   0  12     1025.79      920.49     37.24 o 
  -1   0  12       14.17       12.91      1.34 o 
   0   0  12      421.57      343.63     13.35 o 
   1   0  12       63.68       62.69      3.15 o 
   2   0  12       58.38       52.31      2.78 o 
   3   0  12       74.30       68.32      3.37 o 
   4   0  12      253.83      293.26     12.95 o 
   5   0  12       98.79      100.68      5.22 o 
   6   0  12        6.84        4.87      1.43 o 
   7   0  12        0.83       -0.87      1.33 o 
   8   0  12        2.63        2.55      0.97 o 
 -11   1  12       44.03       33.94      2.28 o 
 -10   1  12       34.73       32.84      2.15 o 
  -9   1  12      100.24      105.79      4.34 o 
  -8   1  12      566.56      646.55     20.38 o 
  -7   1  12      977.57     1137.43     35.53 o 
  -6   1  12       49.99       35.97      1.48 o 
  -5   1  12      107.57      118.81      3.94 o 
  -4   1  12      149.01      149.86      4.77 o 
  -3   1  12      725.60      695.64     20.66 o 
  -2   1  12        0.27       -0.66      0.66 o 
  -1   1  12      894.65      816.00     23.57 o 
   0   1  12        5.59        4.69      1.00 o 
   1   1  12        1.01        0.85      0.76 o 
   2   1  12        9.47       10.16      0.99 o 
   3   1  12        4.60        5.13      0.83 o 
   4   1  12      122.84      118.45      4.11 o 
   5   1  12       72.72       75.40      2.87 o 
   6   1  12        0.02       -0.09      0.88 o 
   7   1  12        6.00        8.22      1.12 o 
   8   1  12        4.32        3.77      0.94 o 
 -11   2  12        3.26        3.96      1.38 o 
 -10   2  12       16.35       16.76      1.76 o 
  -9   2  12        2.67        1.57      0.73 o 
  -8   2  12       17.50       16.83      1.16 o 
  -7   2  12      222.77      232.12      8.24 o 
  -6   2  12       24.63       26.88      1.39 o 
  -5   2  12      248.51      236.95      7.97 o 
  -4   2  12      217.71      221.70      7.96 o 
  -3   2  12      245.12      249.50      8.55 o 
  -2   2  12      252.46      232.09      7.80 o 
  -1   2  12      117.58      114.80      4.33 o 
   0   2  12       22.04       19.58      1.27 o 
   1   2  12       29.43       30.20      1.48 o 
   2   2  12       32.96       38.74      1.76 o 
   3   2  12        7.91       10.26      1.04 o 
   4   2  12       32.55       40.28      2.03 o 
   5   2  12        1.38       -0.41      0.82 o 
   6   2  12        0.45        0.33      0.90 o 
   7   2  12        1.46        1.28      0.89 o 
   8   2  12        0.59        0.00      1.22 o 
 -10   3  12        8.16       10.75      2.01 o 
  -9   3  12        0.14        1.21      0.67 o 
  -8   3  12      145.16      138.49      5.63 o 
  -7   3  12      431.24      486.35     16.71 o 
  -6   3  12       25.46       27.23      1.42 o 
  -5   3  12        2.57        1.72      0.76 o 
  -4   3  12      790.85      846.54     25.88 o 
  -3   3  12     2030.85     2083.29     65.67 o 
  -2   3  12       62.72       62.96      2.58 o 
  -1   3  12      164.05      154.79      5.56 o 
   0   3  12       50.23       59.23      2.46 o 
   1   3  12        0.65        0.77      0.72 o 
   2   3  12        0.16       -0.02      0.65 o 
   3   3  12        7.41        8.74      1.03 o 
   4   3  12      134.08      167.25      6.20 o 
   5   3  12       13.51       16.66      2.15 o 
   6   3  12        3.70        6.10      1.33 o 
   7   3  12        0.25       -0.71      0.72 o 
 -10   4  12        0.10       -0.27      0.92 o 
  -9   4  12       30.19       28.34      2.10 o 
  -8   4  12        0.32       -0.27      0.71 o 
  -7   4  12       45.02       39.69      2.31 o 
  -6   4  12        3.71        0.70      0.88 o 
  -5   4  12      244.26      245.16     11.99 o 
  -4   4  12      144.86      140.35      5.51 o 
  -3   4  12        2.38        2.93      1.00 o 
  -2   4  12      232.72      234.37      8.86 o 
  -1   4  12        2.63        3.57      0.87 o 
   0   4  12      286.83      278.63     10.21 o 
   1   4  12       96.98       94.23      4.26 o 
   2   4  12        0.00        0.25      0.80 o 
   3   4  12       24.22       23.93      1.93 o 
   4   4  12        2.17        2.00      1.26 o 
   5   4  12        7.94        4.78      1.43 o 
   6   4  12        0.74        0.52      1.06 o 
   7   4  12        0.48       -0.93      0.97 o 
  -9   5  12       30.26       29.47      3.40 o 
  -8   5  12        5.06        8.90      0.99 o 
  -7   5  12      101.07      116.95      6.93 o 
  -6   5  12        7.70        6.66      0.88 o 
  -5   5  12       96.71      112.80      4.68 o 
  -4   5  12       65.52       70.07      3.40 o 
  -3   5  12      108.26      109.65      4.72 o 
  -2   5  12      307.51      299.35     11.56 o 
  -1   5  12       32.76       28.29      1.85 o 
   0   5  12      188.70      193.98      8.06 o 
   1   5  12      277.34      293.60     12.44 o 
   2   5  12        5.18        5.88      1.05 o 
   3   5  12        4.33        5.40      1.23 o 
   4   5  12       12.90       13.50      1.59 o 
   5   5  12        2.20        2.61      1.01 o 
   6   5  12        0.08        0.81      0.94 o 
  -8   6  12        5.10        3.77      1.06 o 
  -7   6  12        2.27       -0.02      0.99 o 
  -6   6  12      132.45       99.35      8.06 o 
  -5   6  12      191.90      225.10     17.99 o 
  -4   6  12        7.64       16.61      1.57 o 
  -3   6  12        0.33       -0.35      0.66 o 
  -2   6  12       94.25       92.59      4.42 o 
  -1   6  12       56.69       56.29      2.71 o 
   0   6  12      166.98      157.75      6.57 o 
   1   6  12       56.64       50.58      2.56 o 
   2   6  12       19.09       17.81      1.51 o 
   3   6  12        0.58        0.10      1.01 o 
   4   6  12        3.94        4.09      1.13 o 
  -6   7  12       11.87       11.31      3.50 o 
  -5   7  12        0.11        0.29      0.76 o 
  -4   7  12        0.28       -0.86      0.86 o 
  -3   7  12       13.99       12.40      1.61 o 
  -2   7  12       11.01        8.47      2.28 o 
  -1   7  12        2.11        2.75      0.96 o 
   0   7  12       73.56       77.02      5.60 o 
   1   7  12       10.44        9.93      1.22 o 
   2   7  12        4.23        2.68      2.23 o 
   3   7  12       15.36       13.19      2.14 o 
  -4   8  12       79.71       62.25      6.92 o 
  -3   8  12       50.98       21.55      4.47 o 
  -2   8  12        0.00       -0.70      1.14 o 
  -1   8  12       40.15       27.86      3.05 o 
   0   8  12       22.38       17.39      2.14 o 
   1   8  12       10.87        9.34      2.84 o 
 -10   1  13        0.94        1.88      0.70 o 
  -9   1  13       28.84       34.37      2.00 o 
  -8   1  13        2.23        1.94      0.93 o 
  -7   1  13       19.98       10.49      0.89 o 
  -6   1  13      142.21      192.02      6.04 o 
  -5   1  13      189.50      171.83      5.44 o 
  -4   1  13      178.59      177.57      5.63 o 
  -3   1  13      324.17      315.11      9.64 o 
  -2   1  13        9.42       10.15      1.01 o 
  -1   1  13       82.61       71.92      2.79 o 
   0   1  13      141.50      141.99      5.38 o 
   1   1  13      115.66      112.52      3.90 o 
   2   1  13        0.00       -0.49      0.64 o 
   3   1  13        0.66       -0.27      0.76 o 
   4   1  13        1.12        1.36      0.81 o 
   5   1  13        9.70        9.67      1.56 o 
   6   1  13        1.87        1.65      0.78 o 
   7   1  13        5.91        5.88      0.75 o 
 -10   2  13        5.17        2.97      0.99 o 
  -9   2  13       12.64       12.15      0.94 o 
  -8   2  13       95.83      103.20      4.40 o 
  -7   2  13       12.44        8.94      0.98 o 
  -6   2  13       57.94       42.40      1.92 o 
  -5   2  13       24.59       30.39      1.51 o 
  -4   2  13        3.31        1.83      0.82 o 
  -3   2  13       31.15       34.78      1.88 o 
  -2   2  13      123.31      113.81      4.24 o 
  -1   2  13       15.72       15.52      1.26 o 
   0   2  13      184.03      185.29      6.64 o 
   1   2  13        1.50        1.41      0.78 o 
   2   2  13        0.92        4.04      0.85 o 
   3   2  13       31.33       41.21      2.14 o 
   4   2  13        0.66        0.77      0.91 o 
   5   2  13        4.33        4.03      0.89 o 
   6   2  13        2.52        1.55      0.85 o 
   7   2  13        1.08       -0.23      0.97 o 
 -10   3  13       19.07       13.20      1.23 o 
  -9   3  13        1.27        1.92      0.81 o 
  -8   3  13       14.12       15.26      1.08 o 
  -7   3  13       26.07       26.17      1.46 o 
  -6   3  13       14.70       22.67      1.55 o 
  -5   3  13       18.62       19.21      1.19 o 
  -4   3  13       32.78       35.44      1.70 o 
  -3   3  13      867.34      961.65     30.60 o 
  -2   3  13       79.29       83.14      3.14 o 
  -1   3  13      511.96      512.02     16.55 o 
   0   3  13        5.56        5.91      0.80 o 
   1   3  13      211.78      213.89      7.23 o 
   2   3  13      120.93      131.81      4.91 o 
   3   3  13       12.56       17.12      1.42 o 
   4   3  13        3.46        4.74      1.22 o 
   5   3  13       15.62       13.03      1.34 o 
   6   3  13        3.17        6.38      1.51 o 
  -9   4  13       31.02       29.71      2.39 o 
  -8   4  13       15.94       15.06      1.26 o 
  -7   4  13        0.16        0.52      0.86 o 
  -6   4  13        7.09        7.81      1.45 o 
  -5   4  13        0.01        0.52      0.72 o 
  -4   4  13       20.91       22.64      1.58 o 
  -3   4  13       60.17       66.82      3.37 o 
  -2   4  13      121.17      111.89      5.88 o 
  -1   4  13      377.72      365.64     13.64 o 
   0   4  13       16.95       21.77      1.55 o 
   1   4  13       24.68       24.15      1.63 o 
   2   4  13       49.68       57.63      2.87 o 
   3   4  13       19.33       26.38      2.28 o 
   4   4  13       18.52       23.53      2.35 o 
   5   4  13       16.63       19.25      1.79 o 
   6   4  13        0.72        1.62      0.94 o 
  -8   5  13        3.76        3.10      1.17 o 
  -7   5  13       36.85       43.52      4.35 o 
  -6   5  13       18.62       21.75      1.61 o 
  -5   5  13       12.46       15.87      1.20 o 
  -4   5  13       11.23       11.69      1.11 o 
  -3   5  13      145.91      162.76      7.02 o 
  -2   5  13       54.55       53.32      2.78 o 
  -1   5  13       86.56       86.03      3.93 o 
   0   5  13        6.30        7.47      1.03 o 
   1   5  13      306.96      309.81     12.40 o 
   2   5  13       84.81       86.15      4.16 o 
   3   5  13       20.41       23.18      1.98 o 
   4   5  13        0.01       -0.70      1.19 o 
   5   5  13       28.58       28.15      7.31 o 
  -7   6  13        4.63        6.28      1.06 o 
  -6   6  13        1.08        1.15      0.72 o 
  -5   6  13        2.37        2.91      1.06 o 
  -4   6  13        2.03        3.55      0.86 o 
  -3   6  13        1.99        1.65      0.84 o 
  -2   6  13        5.86        7.34      0.85 o 
  -1   6  13        1.90        3.43      0.79 o 
   0   6  13       25.34       24.76      1.47 o 
   1   6  13       12.72       12.77      1.52 o 
   2   6  13      142.60      147.40      7.38 o 
   3   6  13        2.28        4.99      1.29 o 
   4   6  13       18.83       13.81      2.84 o 
  -5   7  13       58.69       42.29      4.88 o 
  -4   7  13       78.05       57.99      8.95 o 
  -3   7  13       58.77       57.19      4.54 o 
  -2   7  13       27.61       26.93      2.17 o 
  -1   7  13       38.60       41.58      3.30 o 
   0   7  13      194.08      161.80     10.66 o 
   1   7  13      138.68      115.77      7.78 o 
   2   7  13        0.05        0.41      1.83 o 
 -10   0  14        2.63        2.80      0.93 o 
  -9   0  14      130.78      138.99      7.03 o 
  -8   0  14        0.56       -0.01      0.83 o 
  -7   0  14      137.93      112.98      5.22 o 
  -6   0  14      964.19      985.47     41.11 o 
  -5   0  14     1686.91     1537.66     63.72 o 
  -4   0  14       11.34        9.31      1.36 o 
  -3   0  14        6.97        6.55      1.19 o 
  -2   0  14       14.10       21.80      1.81 o 
  -1   0  14      795.93      815.67     40.92 o 
   0   0  14       45.08       41.65      2.67 o 
   1   0  14      224.12      231.18     10.36 o 
   2   0  14        0.39        0.43      1.29 o 
   3   0  14       31.49       36.95      2.53 o 
   4   0  14        0.07       -0.44      1.31 o 
   5   0  14        2.72        0.93      1.18 o 
   6   0  14       91.14       92.02      5.00 o 
 -10   1  14        5.25        3.79      1.45 o 
  -9   1  14       57.24       64.33      2.54 o 
  -8   1  14       13.46       15.09      1.40 o 
  -7   1  14        0.18        0.18      0.76 o 
  -6   1  14       16.87       15.13      1.08 o 
  -5   1  14       53.23       43.91      1.92 o 
  -4   1  14       68.32       61.55      2.55 o 
  -3   1  14        0.01       -0.10      0.79 o 
  -2   1  14      211.52      209.22      6.99 o 
  -1   1  14      463.75      461.07     15.89 o 
   0   1  14      361.19      354.59     12.35 o 
   1   1  14      100.47       98.56      3.73 o 
   2   1  14        2.18        0.83      0.83 o 
   3   1  14       39.56       46.10      2.00 o 
   4   1  14        6.70        8.38      1.01 o 
   5   1  14       22.09       27.80      1.69 o 
   6   1  14        0.30        0.24      0.78 o 
 -10   2  14       11.77        8.94      1.62 o 
  -9   2  14        4.76        4.16      0.74 o 
  -8   2  14       49.08       49.04      2.20 o 
  -7   2  14       16.52       16.04      1.13 o 
  -6   2  14      403.48      369.75     14.51 o 
  -5   2  14      453.24      392.74     12.37 o 
  -4   2  14        0.87        0.84      0.71 o 
  -3   2  14        7.66        9.65      0.99 o 
  -2   2  14      202.15      178.82      6.03 o 
  -1   2  14     1476.91     1540.76     52.61 o 
   0   2  14       21.06       23.27      1.35 o 
   1   2  14      261.95      282.33      9.69 o 
   2   2  14       19.05       22.21      1.38 o 
   3   2  14        6.25        8.38      1.26 o 
   4   2  14        2.79        3.44      1.00 o 
   5   2  14        7.92        8.96      1.06 o 
   6   2  14       64.64       77.68      8.54 o 
  -9   3  14        0.02        0.67      0.70 o 
  -8   3  14        6.95        9.94      0.91 o 
  -7   3  14       42.06       37.82      1.76 o 
  -6   3  14      114.35      120.76      6.01 o 
  -5   3  14        2.61        1.68      0.73 o 
  -4   3  14       51.42       51.70      2.22 o 
  -3   3  14        9.06        9.68      0.91 o 
  -2   3  14       41.23       46.57      2.05 o 
  -1   3  14      542.19      584.09     18.05 o 
   0   3  14        5.07        4.96      0.80 o 
   1   3  14       12.31       12.92      0.99 o 
   2   3  14        2.63        3.43      0.82 o 
   3   3  14       12.05       14.40      1.20 o 
   4   3  14        0.09       -0.84      0.84 o 
   5   3  14       40.73       43.97      2.20 o 
  -8   4  14       29.81       38.40      3.56 o 
  -7   4  14       11.24       11.22      1.06 o 
  -6   4  14        6.56        4.58      1.08 o 
  -5   4  14       78.29       65.49      3.34 o 
  -4   4  14        4.38        3.78      0.82 o 
  -3   4  14        1.69        1.82      0.86 o 
  -2   4  14      108.46      103.01      5.94 o 
  -1   4  14      548.40      546.06     20.05 o 
   0   4  14       85.20       88.65      4.18 o 
   1   4  14        9.36       10.67      1.13 o 
   2   4  14       10.43       10.06      1.13 o 
   3   4  14       39.05       48.35      3.73 o 
   4   4  14        2.78        2.01      1.31 o 
   5   4  14        1.27        3.63      3.34 o 
  -8   5  14       31.09       36.98      4.06 o 
  -7   5  14        8.20        6.22      0.85 o 
  -6   5  14       19.80       21.90      1.94 o 
  -5   5  14       57.90       69.38      4.25 o 
  -4   5  14        0.32        1.22      0.71 o 
  -3   5  14        8.58        9.77      1.43 o 
  -2   5  14        2.74        2.56      0.88 o 
  -1   5  14        0.00        0.07      0.76 o 
   0   5  14       10.91       13.03      1.27 o 
   1   5  14       62.30       59.96      3.03 o 
   2   5  14       80.01       90.04      4.72 o 
   3   5  14        1.79        2.55      1.17 o 
   4   5  14       30.84       29.67      3.66 o 
  -6   6  14       29.69       36.01      3.20 o 
  -5   6  14        0.91        1.72      0.71 o 
  -4   6  14        1.69        1.39      0.79 o 
  -3   6  14       10.47        8.66      1.82 o 
  -2   6  14       22.62       21.83      1.88 o 
  -1   6  14        0.37       -0.61      0.61 o 
   0   6  14        6.29        5.29      0.83 o 
   1   6  14        4.48        3.57      1.13 o 
   2   6  14       51.60       20.33      4.47 o 
  -3   7  14        3.39        2.11      1.35 o 
  -2   7  14        2.73        2.28      1.04 o 
  -1   7  14        4.08        2.17      1.09 o 
  -9   1  15       15.84       14.90      0.99 o 
  -8   1  15        0.65       -0.35      0.62 o 
  -7   1  15        0.07       -0.29      0.61 o 
  -6   1  15      100.92      102.26      4.08 o 
  -5   1  15       25.00       27.52      1.39 o 
  -4   1  15       18.88       11.43      1.07 o 
  -3   1  15       53.42       62.86      2.60 o 
  -2   1  15      104.57       99.50      3.74 o 
  -1   1  15       57.51       66.05      2.79 o 
   0   1  15       94.64      102.59      3.85 o 
   1   1  15       25.76       29.16      1.50 o 
   2   1  15       67.35       71.92      2.93 o 
   3   1  15       12.12       14.02      1.70 o 
   4   1  15       11.49       15.98      1.58 o 
   5   1  15        0.71        1.39      0.99 o 
  -9   2  15        0.02        0.46      0.97 o 
  -8   2  15       29.60       26.16      1.95 o 
  -7   2  15       12.79       12.77      1.23 o 
  -6   2  15        8.45        7.31      0.85 o 
  -5   2  15       96.47       97.94      3.48 o 
  -4   2  15      156.44      152.97      5.32 o 
  -3   2  15      136.49      113.72      4.43 o 
  -2   2  15        2.84        2.42      0.74 o 
  -1   2  15        3.44        3.59      0.86 o 
   0   2  15        0.02        0.18      0.77 o 
   1   2  15       15.69       16.37      1.33 o 
   2   2  15        5.45        7.55      0.89 o 
   3   2  15       72.56       81.30      3.61 o 
   4   2  15        3.95        3.04      1.07 o 
   5   2  15        0.19        1.04      1.27 o 
  -8   3  15       10.03        7.66      2.05 o 
  -7   3  15       50.17       47.39      2.93 o 
  -6   3  15        1.24        3.82      0.77 o 
  -5   3  15       76.05       93.13      3.35 o 
  -4   3  15       18.82       18.17      1.07 o 
  -3   3  15        4.72        6.67      0.76 o 
  -2   3  15       19.47       20.57      1.48 o 
  -1   3  15       23.36       24.74      1.30 o 
   0   3  15      407.98      434.08     14.04 o 
   1   3  15       13.37       16.27      1.17 o 
   2   3  15       91.58      106.08      4.12 o 
   3   3  15        0.00       -0.76      0.94 o 
   4   3  15       22.59       28.69      3.10 o 
  -8   4  15       15.67       18.69      2.44 o 
  -7   4  15        1.39        3.12      0.85 o 
  -6   4  15        3.40        3.95      1.08 o 
  -5   4  15        6.36        7.77      0.99 o 
  -4   4  15       17.14       16.71      1.75 o 
  -3   4  15        0.46        0.37      0.70 o 
  -2   4  15        2.17        2.57      0.79 o 
  -1   4  15        3.28        3.87      1.12 o 
   0   4  15       12.29       12.34      1.81 o 
   1   4  15        6.86        6.14      1.30 o 
   2   4  15       64.78       78.05      4.61 o 
   3   4  15       10.45       13.72      1.47 o 
   4   4  15       14.04        9.01      1.44 o 
  -6   5  15        2.75        1.71      1.42 o 
  -5   5  15       21.15       22.88      1.31 o 
  -4   5  15       12.39       14.01      1.07 o 
  -3   5  15       11.57       14.55      1.15 o 
  -2   5  15        2.88        3.84      0.73 o 
  -1   5  15       13.56       12.99      1.87 o 
   0   5  15      137.06      151.82      7.02 o 
   1   5  15       19.82       19.14      1.78 o 
   2   5  15        2.98        3.06      1.11 o 
  -4   6  15        0.05        0.73      0.94 o 
  -3   6  15       31.42       31.39      3.71 o 
  -2   6  15       42.52       37.94      2.82 o 
  -1   6  15        3.25        3.31      0.90 o 
   0   6  15        1.39        0.78      1.72 o 
   1   6  15       24.44       27.22      3.66 o 
  -8   0  16       10.05        6.90      1.30 o 
  -7   0  16       24.12       27.42      1.99 o 
  -6   0  16       12.90       15.57      2.17 o 
  -5   0  16       19.27       16.20      1.24 o 
  -4   0  16       17.03       15.67      1.27 o 
  -3   0  16       57.15       50.40      3.20 o 
  -2   0  16      229.87      189.83      9.68 o 
  -1   0  16        0.76        1.40      1.57 o 
   0   0  16       58.73       61.29      5.63 o 
   1   0  16      118.06      117.82      5.59 o 
   2   0  16        4.64        6.02      1.02 o 
   3   0  16       28.68       28.86      2.59 o 
   4   0  16        0.43        4.06      1.62 o 
  -8   1  16        0.54       -0.65      0.65 o 
  -7   1  16       43.61       42.08      1.64 o 
  -6   1  16        2.65        3.36      0.64 o 
  -5   1  16        3.37        2.39      0.59 o 
  -4   1  16      108.71      100.26      3.63 o 
  -3   1  16      191.56      159.39      6.43 o 
  -2   1  16        5.61        4.71      0.94 o 
  -1   1  16       86.32       78.54      3.49 o 
   0   1  16       30.54       33.07      1.67 o 
   1   1  16       57.99       54.54      2.42 o 
   2   1  16        1.19        1.10      0.68 o 
   3   1  16        1.94        2.87      0.98 o 
   4   1  16        7.78        8.53      2.84 o 
  -8   2  16        2.24        5.69      2.03 o 
  -7   2  16        8.48        7.85      0.78 o 
  -6   2  16        5.83        4.79      0.75 o 
  -5   2  16        5.56        4.98      0.69 o 
  -4   2  16       36.68       34.46      1.67 o 
  -3   2  16      104.40       92.07      3.39 o 
  -2   2  16       78.74       69.54      2.87 o 
  -1   2  16        0.43        1.68      0.84 o 
   0   2  16      136.51      142.83      5.03 o 
   1   2  16      337.89      366.18     14.32 o 
   2   2  16       37.90       47.96      2.39 o 
   3   2  16       11.93        9.63      1.07 o 
  -7   3  16        4.62        2.67      0.85 o 
  -6   3  16       53.97       54.64      3.78 o 
  -5   3  16        8.53        6.95      0.76 o 
  -4   3  16       17.43       16.45      1.08 o 
  -3   3  16        0.12       -0.62      0.62 o 
  -2   3  16       23.89       22.56      1.24 o 
  -1   3  16       14.33       16.80      1.04 o 
   0   3  16       15.08       14.20      1.14 o 
   1   3  16      119.12      126.43      4.62 o 
   2   3  16        2.08        1.47      1.31 o 
   3   3  16       43.74       44.09      3.58 o 
  -6   4  16       69.73       91.29      4.44 o 
  -5   4  16        2.16        1.31      0.70 o 
  -4   4  16        2.79        2.14      0.70 o 
  -3   4  16        7.08        8.78      1.03 o 
  -2   4  16        5.26        3.87      0.83 o 
  -1   4  16       15.32       15.15      1.39 o 
   0   4  16       67.92       71.76      3.71 o 
   1   4  16      102.95      103.67      4.78 o 
   2   4  16       13.74       16.02      2.63 o 
  -5   5  16        0.40        2.44      1.22 o 
  -4   5  16        0.01        2.75      1.13 o 
  -3   5  16       26.16       25.39      2.05 o 
  -2   5  16        0.92       -0.47      0.66 o 
  -1   5  16        3.41        3.58      0.80 o 
   0   5  16        5.49        5.04      1.17 o 
  -7   1  17        8.93       12.14      1.13 o 
  -6   1  17       22.46       23.73      1.37 o 
  -5   1  17        0.84        1.16      0.52 o 
  -4   1  17        1.40        1.58      0.63 o 
  -3   1  17       69.31       64.09      2.62 o 
  -2   1  17        0.16        1.38      0.75 o 
  -1   1  17       47.31       44.28      2.05 o 
   0   1  17        0.01        1.76      0.64 o 
   1   1  17       43.41       43.63      1.95 o 
   2   1  17       12.34       11.98      1.17 o 
  -6   2  17        0.45        1.37      0.62 o 
  -5   2  17       32.60       30.91      2.02 o 
  -4   2  17       13.91       13.41      0.95 o 
  -3   2  17       34.77       38.91      1.78 o 
  -2   2  17        4.49        3.73      0.73 o 
  -1   2  17       74.70       80.36      3.04 o 
   0   2  17       26.94       31.40      1.80 o 
   1   2  17        0.35        0.64      0.46 o 
   2   2  17       44.37       40.78      3.41 o 
  -6   3  17       12.80       12.19      2.03 o 
  -5   3  17        0.85        0.19      0.63 o 
  -4   3  17        0.07        0.68      0.71 o 
  -3   3  17       31.30       33.37      1.52 o 
  -2   3  17        0.33        1.33      0.67 o 
  -1   3  17       32.37       31.68      2.00 o 
   0   3  17        0.02        0.69      0.74 o 
   1   3  17       95.22       91.17      8.55 o 
  -4   4  17       18.84       20.08      1.64 o 
  -3   4  17        0.00        0.31      0.59 o 
  -2   4  17        0.16       -0.03      0.77 o 
  -1   4  17       12.83       10.84      1.02 o 
   0   4  17       14.59       10.97      2.03 o 
  -5   0  18        4.86        4.06      0.97 o 
  -4   0  18        8.07        9.26      0.90 o 
  -3   0  18       13.85       12.24      1.24 o 
  -2   0  18       11.98       11.05      1.51 o 
  -1   0  18       19.93       21.22      2.23 o 
   0   0  18       16.55       12.15      1.44 o 
  -4   1  18       12.04       13.78      0.89 o 
  -3   1  18       16.20       16.63      0.93 o 
  -2   1  18        0.24       -0.37      0.42 o 
  -1   1  18       10.86        8.73      0.76 o 
  -4   2  18        0.64        0.61      1.42 o 
  -3   2  18        0.01        0.04      0.48 o 
  -2   2  18        4.83        3.99      0.74 o 
  -1   2  18        1.17        1.40      1.38 o 
                                                 
